# Supplementary material for: Nutrient limitation shapes functional traits of mycorrhizal fungi and phosphorus-cycling bacteria across an elevation gradient
Source: mSystems. 2025 Dec 3;11(1):e00523-25. doi: 10.1128/msystems.00523-25 (PMC12817948; doi:10.1128/msystems.00523-25)
Supplement: Supplemental Tables — Tables S1-S6. [file msystems.00523-25-s0002.xlsx]

## Sheet: Captions
Supplementary Table 1	Supplementary Table 1: dbRDAs. Results are shown for 4 different dbRDA models run to predict the edaphic drivers of the community composition of AM fungi, phosphorus cycling bacteria (PCBs), and all bacteria across elevation. The abundance of phosphorus cycling genes recovered from shotgun metagenome data was used to tabulate PCB composition based on both species identity (PCB by species) and fun…
Supplementary Table 2	Supplementary Table 2: Results from modeling the effects of elevation and edaphic measurements on the estimated gene copies of each P-cycling functional group for the dominant Phyla of bacterial P cyclers. ECP = Extracellular Phosphatases, PLT = Phospholipid turnover, PS = Phosphorus Solubilization. AM HL = Arbuscular Mycorrhizal Hyphal Length. MBC = Microbial biomass carbon, AP = Acid Phosphatas…
Supplementary Table 3	Supplementary Table 3: Shannon diversity models.
Supplementary Table 4	Supplementary Table 4: Recovered P-cycling genes with annotations
Supplementary Table 5	Supplementary Table 5: Lists of annotation references to search for putative P-cycling Genes
Supplementary Table 6	Supplementary Table 6: Metagenome sequencing and assembly stats

## Sheet: sTable 1
		Communities:
	~	AM Fungi	PCBs (by species)	PCBs (by function)	All Bacteria rpoB
Effects:	Df	1,33	1,35	1,34	1,34
	pH	3.15***	2.24*	2.38**	3.39***
	Elevation	3.09***	-	-	-
	%SOC	1.94**	3.64***	1.55*	-
	[PO43-]	1.62*	-	-	-
	[NH4]	-	1.67*	-	-
	AP	-	-	-	-
	MBC	-	-	-	-
	AM HL	-	-	-	-
	Day of Year	-	-	-	-
	All Bacteria rpoB PC1	-	-	-	-
	All Bacteria rpoB PC2	-	-	1.56*	-
	PCB PC1 (by taxa)	-			-
	PCB PC2 (by taxa)	1.58**			-
	PCB PC1 (by function)	-			-
	PCB PC2 (by function)	-			-
	AM fungi PC1		8.59***	-	-
	AM fungi PC2		3.10**	-	-

## Sheet: sTable 2
	~	pH		Elevation		%SOC		PO43-		AP		AM-HL		NH4+
Taxa	Fun	F	p	F	p	F	p	F	p	F	p	F	p	F	p	Adj.R2	Int.F
Acidobacteria	ecp	14.17	<0.001	7.21	0.01	-	-	-	-	-	-	-	-	-	-	0.32	201.91
	plt	16.4	<0.001	-	-	1.27	0.26	14.86	<0.001	6.87	0.01	-	-	-	-	0.55	27.68
	ps	10.56	<0.001	22.59	<0.001	1.96	0.17	3.15	0.08	-	-	-	-	-	-	0.56	94.91
	rpo	-	-	13.78	<0.001	3.59	0.06	-	-	-	-	-	-	-	-	0.39	128.41
Actinobacteria	ecp	4.34	0.04	-	-	9.76	<0.001	12.58	<0.001	-	-	-	-	-	-	0.67	75.75
	plt	-	-	5.37	0.02	6.6	0.01	-	-	-	-	-	-	-	-	0.63	65.23
	ps	-	-	10.3	<0.001	11.72	<0.001	-	-	-	-	-	-	-	-	0.75	80.98
	rpo	-	-	8.51	0.01	-	-	6.8	0.01	-	-	-	-	-	-	0.5	147.79
Proteobacteria	ecp	12.36	<0.001	-	-	-	-	-	-	-	-	-	-	-	-	0.3	305.92
	plt	7.52	0.01	27.18	<0.001	9.77	<0.001	5.38	0.02	-	-	-	-	-	-	0.58	219.66
	ps	29.59	<0.001	25.32	<0.001	-	-	11.76	<0.001	-	-	4.84	0.03	3.49	0.07	0.6	263.39
	rpo	5.16	0.03	6.35	0.01	-	-	-	-	3.16	0.08	-	-	-	-	0.24	250.43
Other PCB Phyla	ecp	5.42	0.02	-	-	-	-	-	-	-	-	-	-	2.33	0.13	0.37	111.68
	plt	4.75	0.03	9.52	<0.001	-	-	-	-	-	-	-	-	2.62	0.11	0.63	50.88
	ps	3.94	0.05	2.6	0.11	-	-	-	-	-	-	-	-	2.38	0.13	0.12	211.86
	rpo	6.28	0.02	10.01	<0.001	-	-	-	-	-	-	-	-	-	-	0.46	139.53
All Bacteria	rpo	-	-	-	-	-	-	-	-	-	-	-	-	-	-	0.27	205.08

## Sheet: sTable 3
	pH		Elevation		%SOC		PO43-		AP		MBC		NH4+		Intercept	Adj_R2
Variable	F	p	F	p	F	p	F	p	F	p	F	p	F	p	F
All AMF diversity	9.76	0	-	-	-	-	-	-	-	-	-	-	-	-	1337.45	0.56
Edaphophilic AMF diversity	-	-	-	-	-	-	-	-	-	-	10.02	0.006	-	-	43.52	0.76
Rhizophilic AMF diversity	10.16	0	9.03	0	-	-	-	-	-	-	-	-	-	-	1090.98	0.73
Ancestral AMF diversity	5.06	0.03	30.03	0	6.02	0.02	14.4	0.008	-	-	-	-	-	-	106.5	0.75
PCBs (by taxa) diversity	1.33	0.26	-	-	-	-	-	-	-	-	-	-	11.9	0	3037.56	0.77
PCBs (by function) diversity	310.34	0	-	-	9.89	0	62.65	0	-	-	-	-	-	-	4423.16	0.98
All Bacteria rpoB diversity	34.67	0	-	-	5.68	0.02	-	-	-	-	-	-	-	-	4130.43	0.73

## Sheet: sTable 4
Gene product	pathway	EC_rank	p_fate	secreted
propionyl-CoA carboxylase alpha chain	Carbon fixation	Ligases	Released from [X]TP	YES
phosphoenolpyruvate carboxylase	Carbon fixation	Lysases	On product	YES
phosphoglycerate kinase	Carbon fixation	Transferases	On product	YES
pyruvate,water dikinase	Carbon fixation	Transferases	On product	YES
phosphate acetyltransferase	Carbon fixation	Transferases	On product	YES
undecaprenyl-diphosphatase	General or Unknown Metabolism	Hydrolases	Mineralized from organic matter	YES
3'(2'), 5'-bisphosphate nucleotidase	General or Unknown Metabolism	Hydrolases	Mineralized from organic matter	YES
endonuclease/exonuclease/phosphatase (EEP) superfamily protein YafD	General or Unknown Metabolism	Hydrolases	Mineralized from organic matter	YES
endonuclease/exonuclease/phosphatase family metal-dependent hydrolase	General or Unknown Metabolism	Hydrolases	Mineralized from organic matter	YES
2-phosphosulfolactate phosphatase	General or Unknown Metabolism	Hydrolases	Mineralized from organic matter	YES
phosphohistidine phosphatase SixA	General or Unknown Metabolism	Hydrolases	Mineralized from organic matter	YES
protein phosphatase	General or Unknown Metabolism	Hydrolases	Mineralized from organic matter	YES
serine/threonine-protein phosphatase PGAM5	General or Unknown Metabolism	Hydrolases	Mineralized from organic matter	YES
trehalose 6-phosphate phosphatase	General or Unknown Metabolism	Hydrolases	Mineralized from organic matter	YES
uncharacterized protein (TIRG00374 family)	General or Unknown Metabolism	Hydrolases	Mineralized from organic matter	YES
2-hydroxy-3-keto-5-methylthiopentenyl-1-phosphate phosphatase	General or Unknown Metabolism	Hydrolases	Mineralized from organic matter	NO
HAD superfamily phosphoserine phosphatase-like hydrolase	General or Unknown Metabolism	Hydrolases	Mineralized from organic matter	NO
predicted HAD superfamily phosphohydrolase	General or Unknown Metabolism	Hydrolases	Mineralized from organic matter	NO
putative hydrolase of the HAD superfamily	General or Unknown Metabolism	Hydrolases	Mineralized from organic matter	NO
exodeoxyribonuclease-3	General or Unknown Metabolism	Hydrolases	On product	YES
6-phosphogluconolactonase	General or Unknown Metabolism	Hydrolases	Remains on product	YES
phosphotriesterase-related protein	General or Unknown Metabolism	Hydrolases	Remains on product	YES
RNA 3'-terminal phosphate cyclase (ATP)	General or Unknown Metabolism	Ligases	On product	YES
lysyl-tRNA synthetase class 2	General or Unknown Metabolism	Ligases	Released from [X]TP	YES
threonine synthase	General or Unknown Metabolism	Lysases	Mineralized from organic matter	YES
phosphoserine phosphatase	General or Unknown Metabolism	Lysases	Mineralized from organic matter	NO
sulfopyruvate decarboxylase subunit beta	General or Unknown Metabolism	Lysases	No P	YES
imidazoleglycerol-phosphate dehydratase	General or Unknown Metabolism	Lysases	On product	YES
phosphosulfolactate synthase	General or Unknown Metabolism	Lysases	Remains on product	YES
indole-3-glycerol phosphate synthase	General or Unknown Metabolism	Lysases	Remains on product	YES
4-hydroxy-L-threonine phosphate dehydrogenase PdxA	General or Unknown Metabolism	Oxidoreductases	Remains on product	YES
4-hydroxythreonine-4-phosphate dehydrogenase	General or Unknown Metabolism	Oxidoreductases	Remains on product	YES
general stress protein 26	General or Unknown Metabolism	Oxidoreductases	Remains on product	YES
nitroimidazol reductase NimA-like FMN-containing flavoprotein (pyridoxamine 5'-phosphate oxidase superfamily)	General or Unknown Metabolism	Oxidoreductases	Remains on product	YES
predicted pyridoxine 5'-phosphate oxidase superfamily flavin-nucleotide-binding protein	General or Unknown Metabolism	Oxidoreductases	Remains on product	YES
PPOX class probable F420-dependent enzyme	General or Unknown Metabolism	Oxidoreductases	Unknown	YES
PPOX class probable FMN-dependent enzyme	General or Unknown Metabolism	Oxidoreductases	Unknown	YES
3-phosphoshikimate 1-carboxyvinyltransferase	General or Unknown Metabolism	Transferases	Mineralized from organic matter	YES
5'-methylthioadenosine phosphorylase	General or Unknown Metabolism	Transferases	On product	YES
2-amino-4-hydroxy-6-hydroxymethyldihydropteridine diphosphokinase	General or Unknown Metabolism	Transferases	On product	YES
adenosylcobinamide-GDP ribazoletransferase	General or Unknown Metabolism	Transferases	On product	YES
nicotinate-nucleotide--dimethylbenzimidazole phosphoribosyltransferase	General or Unknown Metabolism	Transferases	On product	YES
PPK2 family polyphosphate:nucleotide phosphotransferase	General or Unknown Metabolism	Transferases	On product	YES
mannosyltransferase	General or Unknown Metabolism	Transferases	On product	YES
nicotinate-nucleotide pyrophosphorylase (carboxylating)	General or Unknown Metabolism	Transferases	On product	YES
aminoglycoside phosphotransferase (APT) family kinase protein	General or Unknown Metabolism	Transferases	On product	YES
starch phosphorylase	General or Unknown Metabolism	Transferases	On product	YES
2-C-methyl-D-erythritol 4-phosphate cytidylyltransferase	General or Unknown Metabolism	Transferases	Released from [X]TP	YES
4'-phosphopantetheinyl transferase	General or Unknown Metabolism	Transferases	Remains on product	YES
4'-phosphopantetheinyl transferase EntD	General or Unknown Metabolism	Transferases	Remains on product	YES
transaldolase	General or Unknown Metabolism	Transferases	Remains on product	YES
transketolase	General or Unknown Metabolism	Transferases	Remains on product	YES
hypothetical protein	General or Unknown Metabolism	Unknown	Unknown	YES
predicted secreted protein	General or Unknown Metabolism	Unknown	Unknown	YES
3-phytase	Inositol phosphate metabolism	Hydrolases	Mineralized from organic matter	YES
4-phytase/acid phosphatase	Inositol phosphate metabolism	Hydrolases	Mineralized from organic matter	YES
3-phytase/alkaline phosphatase D	Inositol phosphate metabolism	Hydrolases	Mineralized from organic matter	NO
anaerobic selenocysteine-containing dehydrogenase	Inositol phosphate metabolism	Hydrolases	Mineralized from organic matter	NO
bisphosphoglycerate-independent phosphoglycerate mutase (AlkP superfamily)	Inositol phosphate metabolism	Hydrolases	Mineralized from organic matter	NO
myo-inositol-hexaphosphate 3-phosphohydrolase	Inositol phosphate metabolism	Hydrolases	Mineralized from organic matter	NO
secreted PhoX family phosphatase	Inositol phosphate metabolism	Hydrolases	Mineralized from organic matter	NO
3D-(3,5/4)-trihydroxycyclohexane-1,2-dione acylhydrolase (decyclizing)	Inositol phosphate metabolism	Hydrolases	No P	YES
phospholipase C	Inositol phosphate metabolism	Hydrolases	On product	YES
triosephosphate isomerase	Inositol phosphate metabolism	Isomerases	Remains on product	YES
myo-inositol-1-phosphate synthase	Inositol phosphate metabolism	Isomerases	Remains on product	YES
myo-inositol-1(or 4)-monophosphatase	Inositol phosphate metabolism	Isomerases	Remains on product	YES
inosose dehydratase	Inositol phosphate metabolism	Lysases	No P	YES
1-phosphatidylinositol phosphodiesterase	Inositol phosphate metabolism	Lysases	Remains on product	YES
myo-inositol 2-dehydrogenase/D-chiro-inositol 1-dehydrogenase	Inositol phosphate metabolism	Oxidoreductases	No P	YES
5-dehydro-2-deoxygluconokinase	Inositol phosphate metabolism	Transferases	On product	YES
CDP-L-myo-inositol myo-inositolphosphotransferase	Inositol phosphate metabolism	Transferases	On product	YES
phosphatidylglycerophosphatase A	Lipid metabolism	Hydrolases	Mineralized from organic matter	YES
phosphatidylglycerophosphatase C	Lipid metabolism	Hydrolases	Mineralized from organic matter	YES
predicted MPP superfamily phosphohydrolase	Lipid metabolism	Hydrolases	Mineralized from organic matter	YES
phospholipase/carboxylesterase	Lipid metabolism	Hydrolases	On product	YES
predicted acylesterase/phospholipase RssA	Lipid metabolism	Hydrolases	On product	YES
CDP-diacylglycerol pyrophosphatase	Lipid metabolism	Hydrolases	On product	YES
acyl carrier protein	Lipid metabolism	Hydrolases	Released from [X]TP	YES
lysophospholipase-3	Lipid metabolism	Hydrolases	Remains on product	YES
phospholipase A1	Lipid metabolism	Hydrolases	Remains on product	YES
glycerophosphoryl diester phosphodiesterase	Lipid metabolism	Hydrolases	Remains on product	YES
patatin-related protein	Lipid metabolism	Hydrolases	Unknown	YES
biotin carboxylase	Lipid metabolism	Ligases	Released from [X]TP	YES
ethanolamine ammonia-lyase large subunit	Lipid metabolism	Lysases	No P	YES
ethanolamine ammonia-lyase small subunit	Lipid metabolism	Lysases	No P	YES
phosphatidylserine decarboxylase	Lipid metabolism	Lysases	Remains on product	YES
glycerol-3-phosphate dehydrogenase (NAD(P)+)	Lipid metabolism	Oxidoreductases	Remains on product	YES
diacylglycerol kinase (ATP)	Lipid metabolism	Transferases	On product	YES
cardiolipin synthase	Lipid metabolism	Transferases	On product	YES
CDP-diacylglycerol--glycerol-3-phosphate 3-phosphatidyltransferase	Lipid metabolism	Transferases	On product	YES
CDP-diacylglycerol--serine O-phosphatidyltransferase	Lipid metabolism	Transferases	On product	YES
ethanolaminephosphotransferase	Lipid metabolism	Transferases	On product	YES
glycerol-3-phosphate acyltransferase PlsY	Lipid metabolism	Transferases	On product	YES
glycerol-3-phosphate O-acyltransferase	Lipid metabolism	Transferases	On product	YES
phosphatidylglycerol lysyltransferase	Lipid metabolism	Transferases	On product	YES
phosphatidylserine/phosphatidylglycerophosphate/cardiolipin synthase-like enzyme	Lipid metabolism	Transferases	On product	YES
holo-[acyl-carrier protein] synthase	Lipid metabolism	Transferases	On product	YES
putative cardiolipin synthase	Lipid metabolism	Transferases	On product	YES
phosphatidate cytidylyltransferase	Lipid metabolism	Transferases	Released from [X]TP	YES
1-acyl-sn-glycerol-3-phosphate acyltransferase	Lipid metabolism	Transferases	Remains on product	YES
4-amino-4-deoxy-L-arabinose transferase-like glycosyltransferase	Lipid metabolism	Transferases	Remains on product	YES
lysylphosphatidylglycerol synthetase-like protein (DUF2156 family)	Lipid metabolism	Transferases	Remains on product	YES
phosphatidylcholine synthase	Lipid metabolism	Transferases	Remains on product	YES
phosphatidylglycerophosphate synthase	Lipid metabolism	Transferases	Remains on product	YES
uncharacterized membrane protein YbhN (UPF0104 family)	Lipid metabolism	Transferases	Remains on product	YES
coenzyme PQQ biosynthesis protein C	Phosphate Solubilization	Oxidoreductases	Solubilized	NO
coenzyme PQQ precursor peptide PqqA	Phosphate Solubilization	Oxidoreductases	Solubilized	NO
pyrroloquinoline quinone (PQQ) biosynthesis protein C	Phosphate Solubilization	Oxidoreductases	Solubilized	NO
pyrroloquinoline quinone biosynthesis protein A	Phosphate Solubilization	Oxidoreductases	Solubilized	NO
pyrroloquinoline-quinone synthase	Phosphate Solubilization	Oxidoreductases	Solubilized	NO
pyrroloquinoline-quinone synthase/pyrroloquinoline quinone biosynthesis protein D	Phosphate Solubilization	Oxidoreductases	Solubilized	NO
quinoprotein glucose dehydrogenase	Phosphate Solubilization	Oxidoreductases	Solubilized	NO
phosphonoacetate hydrolase	Phosphonate and phosphinate metabolism	Hydrolases	Mineralized from organic matter	YES
phosphoribosyl 1,2-cyclic phosphate phosphodiesterase	Phosphonate and phosphinate metabolism	Hydrolases	Remains on product	YES
predicted phosphodiesterase	Phosphonate and phosphinate metabolism	Hydrolases	Remains on product	YES
carboxyvinyl-carboxyphosphonate phosphorylmutase	Phosphonate and phosphinate metabolism	Transferases	Remains on product	YES
phosphinothricin acetyltransferase	Phosphonate and phosphinate metabolism	Transferases	Remains on product	YES
5'-nucleotidase	Purine/Pyrimidine metabolism	Hydrolases	Mineralized from organic matter	YES
5'-nucleotidase (lipoprotein e(P4) family)	Purine/Pyrimidine metabolism	Hydrolases	Mineralized from organic matter	YES
dGTPase	Purine/Pyrimidine metabolism	Hydrolases	Mineralized from organic matter	YES
exopolyphosphatase/guanosine-5'-triphosphate,3'-diphosphate pyrophosphatase	Purine/Pyrimidine metabolism	Hydrolases	Mineralized from organic matter	YES
2',3'-cyclic-nucleotide 2'-phosphodiesterase (5'-nucleotidase family)	Purine/Pyrimidine metabolism	Hydrolases	On product	YES
purine nucleoside phosphorylase	Purine/Pyrimidine metabolism	Hydrolases	On product	YES
purine-nucleoside phosphorylase	Purine/Pyrimidine metabolism	Hydrolases	On product	YES
2',3'-cyclic-nucleotide 2'-phosphodiesterase/3'-nucleotidase	Purine/Pyrimidine metabolism	Hydrolases	On product	YES
Icc-related predicted phosphoesterase	Purine/Pyrimidine metabolism	Hydrolases	Remains on product	YES
3',5'-cyclic AMP phosphodiesterase CpdA	Purine/Pyrimidine metabolism	Hydrolases	Remains on product	YES
3',5'-cyclic-nucleotide phosphodiesterase	Purine/Pyrimidine metabolism	Hydrolases	Remains on product	YES
DNA-binding beta-propeller fold protein YncE	Purine/Pyrimidine metabolism	Hydrolases	Remains on product	YES
phosphoribosylformylglycinamidine synthase	Purine/Pyrimidine metabolism	Ligases	Mineralized from organic matter	YES
phosphoribosylamine--glycine ligase	Purine/Pyrimidine metabolism	Ligases	On product	YES
2'-5' RNA ligase	Purine/Pyrimidine metabolism	Ligases	Released from [X]TP	YES
orotidine-5'-phosphate decarboxylase	Purine/Pyrimidine metabolism	Lysases	Remains on product	YES
hypoxanthine phosphoribosyltransferase	Purine/Pyrimidine metabolism	Transferases	On product	YES
predicted amidophosphoribosyltransferase	Purine/Pyrimidine metabolism	Transferases	On product	YES
pyrimidine operon attenuation protein/uracil phosphoribosyltransferase	Purine/Pyrimidine metabolism	Transferases	On product	YES
adenine phosphoribosyltransferase	Purine/Pyrimidine metabolism	Transferases	On product	YES
ribose-phosphate pyrophosphokinase	Purine/Pyrimidine metabolism	Transferases	On product	YES
uracil phosphoribosyltransferase	Purine/Pyrimidine metabolism	Transferases	On product	YES
nucleoside phosphorylase	Purine/Pyrimidine metabolism	Transferases	On product	YES
orotate phosphoribosyltransferase	Purine/Pyrimidine metabolism	Transferases	On product	YES
thymidine phosphorylase	Purine/Pyrimidine metabolism	Transferases	On product	YES
protein tyrosine phosphatase (PTP) superfamily phosphohydrolase (DUF442 family)	Signal & Transport	Hydrolases	Mineralized from organic matter	YES
protein tyrosine/serine phosphatase	Signal & Transport	Hydrolases	Mineralized from organic matter	YES
protein-tyrosine phosphatase	Signal & Transport	Hydrolases	Mineralized from organic matter	YES
uncharacterized protein (TIGR01244 family)	Signal & Transport	Hydrolases	Mineralized from organic matter	YES
C4-dicarboxylate-specific signal transduction histidine kinase	Signal & Transport	Transferases	On Kinase	YES
signal transduction histidine kinase	Signal & Transport	Transferases	On Kinase	YES
two-component system cell cycle sensor histidine kinase PleC	Signal & Transport	Transferases	On Kinase	YES
two-component system NtrC family sensor kinase	Signal & Transport	Transferases	On Kinase	YES
two-component system OmpR family sensor kinase	Signal & Transport	Transferases	On Kinase	YES
two-component system sensor histidine kinase KdpD	Signal & Transport	Transferases	On Kinase	YES
histidine phosphotransferase ChpT	Signal & Transport	Transferases	On product	YES
phosphotransferase system HPr-like phosphotransfer protein	Signal & Transport	Transferases	On product	YES
phosphocarrier protein	Signal & Transport	Transferases	On product	YES
phosphocarrier protein FPr/phosphocarrier protein	Signal & Transport	Transferases	On product	YES
NitT/TauT family transport system substrate-binding protein	Signal & Transport	Transferases	Released from [X]TP	YES
NitT/TauT family transport system substrate-binding protein/sulfonate transport system substrate-binding protein	Signal & Transport	Transferases	Released from [X]TP	YES
ABC-type phosphate/phosphonate transport system substrate-binding protein	Signal & Transport	Translocases	Transport	YES
K(+)-stimulated pyrophosphate-energized sodium pump	Signal & Transport	Transporter	Mineralized from organic matter	YES
phosphate-selective porin	Signal & Transport	Transporter	Transport	YES
phosphate-selective porin OprO/OprP	Signal & Transport	Transporter	Transport	YES
phosphonate transport system substrate-binding protein	Signal & Transport	Transporter	Transport	YES
PiT family inorganic phosphate transporter	Signal & Transport	Transporter	Transport	YES
fructose-1,6-bisphosphatase	Sugar Metabolism	Hydrolases	Mineralized from organic matter	YES
fructose-1,6-bisphosphatase/inositol monophosphatase family enzyme	Sugar Metabolism	Hydrolases	Mineralized from organic matter	YES
3-deoxy-D-manno-octulosonate 8-phosphate phosphatase KdsC-like HAD superfamily phosphatase	Sugar Metabolism	Hydrolases	Mineralized from organic matter	NO
glucose-6-phosphate isomerase	Sugar Metabolism	Isomerases	On sugar	YES
glucose/mannose-6-phosphate isomerase	Sugar Metabolism	Isomerases	On sugar	YES
mannose-6-phosphate isomerase	Sugar Metabolism	Isomerases	On sugar	YES
phosphoribosylanthranilate isomerase	Sugar Metabolism	Isomerases	On sugar	YES
phosphoglucomutase	Sugar Metabolism	Isomerases	Remains on product	YES
phosphoglucosamine mutase	Sugar Metabolism	Isomerases	Remains on product	YES
phosphomannomutase	Sugar Metabolism	Isomerases	Remains on product	YES
phosphomannomutase/phosphoglucomutase	Sugar Metabolism	Isomerases	Remains on product	YES
phosphomannomutase/phosphomannomutase/phosphoglucomutase	Sugar Metabolism	Isomerases	Remains on product	YES
probable phosphoglycerate mutase	Sugar Metabolism	Isomerases	Remains on product	YES
fructose-bisphosphate aldolase class I	Sugar Metabolism	Lysases	Remains on product	YES
fructose/tagatose bisphosphate aldolase	Sugar Metabolism	Lysases	Remains on product	YES
6-phosphogluconate dehydrogenase	Sugar Metabolism	Oxidoreductases	On sugar	YES
glucose-6-phosphate 1-dehydrogenase	Sugar Metabolism	Oxidoreductases	On sugar	YES
UDP-N-acetylglucosamine 1-carboxyvinyltransferase	Sugar Metabolism	Transferases	Mineralized from organic matter	YES
6-phosphofructokinase 1	Sugar Metabolism	Transferases	On sugar	YES
mannose-1-phosphate guanylyltransferase/phosphomannomutase	Sugar Metabolism	Transferases	Released from [X]TP	YES
acid phosphatase	Thiamine metabolism	Hydrolases	Mineralized from organic matter	YES
alkaline phosphatase	Thiamine metabolism	Hydrolases	Mineralized from organic matter	YES
alkaline phosphatase D	Thiamine metabolism	Hydrolases	Mineralized from organic matter	YES
alkaline phosphatase/streptomycin-6-phosphatase	Thiamine metabolism	Hydrolases	Mineralized from organic matter	YES
broad specificity phosphatase PhoE	Thiamine metabolism	Hydrolases	Mineralized from organic matter	YES
membrane-anchored protein YejM (alkaline phosphatase superfamily)	Thiamine metabolism	Hydrolases	Mineralized from organic matter	YES
phosphodiesterase/alkaline phosphatase D-like protein	Thiamine metabolism	Hydrolases	Mineralized from organic matter	YES
predicted AlkP superfamily pyrophosphatase or phosphodiesterase	Thiamine metabolism	Hydrolases	Mineralized from organic matter	YES
predicted secreted acid phosphatase	Thiamine metabolism	Hydrolases	Mineralized from organic matter	YES
predicted AlkP superfamily phosphohydrolase/phosphomutase	Thiamine metabolism	Hydrolases	Mineralized from organic matter	YES
metallophosphoesterase superfamily enzyme	Thiamine metabolism	Hydrolases	Mineralized from organic matter	YES
acid phosphatase (class A)	Thiamine metabolism	Hydrolases	Mineralized from organic matter	NO
thiamine-phosphate pyrophosphorylase	Thiamine metabolism	Transferases	On Kinase	YES
hydroxymethylpyrimidine/phosphomethylpyrimidine kinase	Thiamine metabolism	Transferases	On product	YES

## Sheet: sTable 5
Enzyme Commision			KEGG			Pfam
Asscession	Known/Putative?		Asscession	Known/Putative?		Asscession	Known/Putative?
3.1.3.1	Known		K07048	Known		PF08042	Known
3.1.3.2	Known		K01077	Known		PF03070	Known
3.1.3.8	Known		K01113	Known		PF00245	Known
3.1.3.26	Known		K07093	Known		PF05787	Known
3.1.4.46	Known		K09474	Known		PF08665	Known
3.1.1.17	Known		K03788	Known		PF12689	Known
4.2.1.140	Known		K01078	Known		PF16656	Known
2.7.1.12	Known		K01083	Known		PF14008	Known
1.1.1.69	Known		K01093	Known		PF17808	Known
1.1.1.215	Known		K01126	Known		PF06888	Known
1.1.99.3	Known		K01126	Known		PF02333	Known
2.4.1.231	Known		K00117	Known		PF14566	Known
1.1.5.8	Known		K06137	Known		PF13449	Known
1.2.5.2	Known		K01841	Putative		PF00016	Putative
1.3.3.11	Known		K23999	Putative		PF00044	Putative
1.1.5.2	Known		K19669	Putative		PF00068	Putative
1.1.1.7	Putative		K21934	Putative		PF00101	Putative
1.1.1.8	Putative		K09459	Putative		PF00102	Putative
1.1.1.17	Putative		K05306	Putative		PF00121	Putative
1.1.1.43	Putative		K19670	Putative		PF00149	Putative
1.1.1.44	Putative		K00206	Putative		PF00156	Putative
1.1.1.49	Putative		K03430	Putative		PF00162	Putative
1.1.1.94	Putative		K09994	Putative		PF00205	Putative
1.1.1.95	Putative		K21195	Putative		PF00215	Putative
1.1.1.101	Putative		K21196	Putative		PF00217	Putative
1.1.1.137	Putative		K05915	Putative		PF00218	Putative
1.1.1.140	Putative		K00967	Putative		PF00233	Putative
1.1.1.177	Putative		K25574	Putative		PF00245	Putative
1.1.1.193	Putative		K00993	Putative		PF00274	Putative
1.1.1.200	Putative		K13644	Putative		PF00275	Putative
1.1.1.224	Putative		K00968	Putative		PF00291	Putative
1.1.1.251	Putative		K00994	Putative		PF00300	Putative
1.1.1.261	Putative		K12901	Putative		PF00311	Putative
1.1.1.262	Putative		K12904	Putative		PF00316	Putative
1.1.1.267	Putative		K12905	Putative		PF00328	Putative
1.1.1.290	Putative		K12906	Putative		PF00334	Putative
1.1.1.301	Putative		K12907	Putative		PF00342	Putative
1.1.1.302	Putative		K12908	Putative		PF00343	Putative
1.1.1.309	Putative		K12909	Putative		PF00358	Putative
1.1.1.333	Putative		K12910	Putative		PF00359	Putative
1.1.1.343	Putative		K20930	Putative		PF00365	Putative
1.1.1.351	Putative		K03823	Putative		PF00367	Putative
1.1.1.361	Putative		K12911	Putative		PF00381	Putative
1.1.1.363	Putative		K12912	Putative		PF00387	Putative
1.1.1.388	Putative		K12913	Putative		PF00388	Putative
1.1.1.402	Putative		K12914	Putative		PF00393	Putative
1.1.1.405	Putative		K12915	Putative		PF00408	Putative
1.1.1.408	Putative		K18049	Putative		PF00454	Putative
1.1.1.409	Putative		K23996	Putative		PF00456	Putative
1.1.3.21	Putative		K06164	Putative		PF00459	Putative
1.1.5.3	Putative		K06166	Putative		PF00475	Putative
1.1.98.2	Putative		K06165	Putative		PF00479	Putative
1.1.98.3	Putative		K05780	Putative		PF00481	Putative
1.1.98.6	Putative		K06162	Putative		PF00485	Putative
1.2.1.9	Putative		K06163	Putative		PF00512	Putative
1.2.1.12	Putative		K06167	Putative		PF00550	Putative
1.2.1.13	Putative		K20859	Putative		PF00613	Putative
1.2.1.38	Putative		K04357	Putative		PF00614	Putative
1.2.1.59	Putative		K04359	Putative		PF00640	Putative
1.2.1.72	Putative		K17386	Putative		PF00697	Putative
1.2.1.90	Putative		K05450	Putative		PF00708	Putative
1.2.1.103	Putative		K05461	Putative		PF00719	Putative
1.2.1.106	Putative		K04526	Putative		PF00737	Putative
1.2.1.107	Putative		K04361	Putative		PF00782	Putative
1.2.7.6	Putative		K04363	Putative		PF00792	Putative
1.3.1.83	Putative		K05089	Putative		PF00821	Putative
1.3.1.101	Putative		K05091	Putative		PF00834	Putative
1.3.1.113	Putative		K04527	Putative		PF00878	Putative
1.3.7.11	Putative		K04364	Putative		PF00882	Putative
1.4.3.5	Putative		K09593	Putative		PF00922	Putative
1.5.3.23	Putative		K08091	Putative		PF00923	Putative
1.8.4.8	Putative		K06279	Putative		PF00926	Putative
1.11.1.12	Putative		K17447	Putative		PF00988	Putative
1.11.1.23	Putative		K17448	Putative		PF01048	Putative
1.13.11.72	Putative		K17449	Putative		PF01050	Putative
1.13.11.73	Putative		K07293	Putative		PF01066	Putative
1.13.11.78	Putative		K03099	Putative		PF01071	Putative
1.13.11.89	Putative		K02833	Putative		PF01087	Putative
1.13.11.90	Putative		K07827	Putative		PF01116	Putative
1.14.11.46	Putative		K07828	Putative		PF01121	Putative
1.14.11.49	Putative		K07831	Putative		PF01128	Putative
1.14.11.71	Putative		K07829	Putative		PF01137	Putative
1.14.11.72	Putative		K07830	Putative		PF01150	Putative
1.14.18.4	Putative		K08732	Putative		PF01161	Putative
1.17.7.1	Putative		K07834	Putative		PF01182	Putative
1.17.7.3	Putative		K07835	Putative		PF01210	Putative
1.17.7.4	Putative		K00922	Putative		PF01238	Putative
1.20.1.1	Putative		K02649	Putative		PF01243	Putative
1.20.2.1	Putative		K04456	Putative		PF01255	Putative
1.20.4.1	Putative		K07206	Putative		PF01288	Putative
1.20.4.2	Putative		K07207	Putative		PF01293	Putative
1.20.4.3	Putative		K07208	Putative		PF01326	Putative
1.20.4.4	Putative		K07203	Putative		PF01384	Putative
1.20.9.1	Putative		K04513	Putative		PF01451	Putative
1.20.99.1	Putative		K07937	Putative		PF01502	Putative
2.1.1.16	Putative		K07941	Putative		PF01503	Putative
2.1.1.17	Putative		K01116	Putative		PF01504	Putative
2.1.1.71	Putative		K05859	Putative		PF01507	Putative
2.1.1.79	Putative		K06856	Putative		PF01515	Putative
2.1.1.103	Putative		K08089	Putative		PF01591	Putative
2.1.1.127	Putative		K08090	Putative		PF01603	Putative
2.1.1.233	Putative		K07983	Putative		PF01634	Putative
2.1.1.255	Putative		K05703	Putative		PF01636	Putative
2.1.1.259	Putative		K05855	Putative		PF01648	Putative
2.1.1.294	Putative		K02677	Putative		PF01658	Putative
2.1.1.308	Putative		K01115	Putative		PF01663	Putative
2.1.1.318	Putative		K16342	Putative		PF01704	Putative
2.1.1.326	Putative		K13509	Putative		PF01729	Putative
2.1.2.2	Putative		K13523	Putative		PF01734	Putative
2.1.2.3	Putative		K19007	Putative		PF01735	Putative
2.1.4.2	Putative		K04718	Putative		PF01806	Putative
2.2.1.4	Putative		K04366	Putative		PF01874	Putative
2.2.1.7	Putative		K04368	Putative		PF01885	Putative
2.2.1.11	Putative		K04369	Putative		PF01933	Putative
2.2.1.13	Putative		K04371	Putative		PF01937	Putative
2.3.1.4	Putative		K00889	Putative		PF01950	Putative
2.3.1.8	Putative		K00901	Putative		PF01973	Putative
2.3.1.15	Putative		K01080	Putative		PF02006	Putative
2.3.1.19	Putative		K01313	Putative		PF02112	Putative
2.3.1.23	Putative		K09821	Putative		PF02114	Putative
2.3.1.40	Putative		K05242	Putative		PF02121	Putative
2.3.1.42	Putative		K10030	Putative		PF02126	Putative
2.3.1.43	Putative		K04166	Putative		PF02157	Putative
2.3.1.51	Putative		K03914	Putative		PF02230	Putative
2.3.1.52	Putative		K04603	Putative		PF02253	Putative
2.3.1.62	Putative		K04605	Putative		PF02277	Putative
2.3.1.63	Putative		K04606	Putative		PF02283	Putative
2.3.1.67	Putative		K04607	Putative		PF02358	Putative
2.3.1.83	Putative		K04604	Putative		PF02366	Putative
2.3.1.105	Putative		K04608	Putative		PF02378	Putative
2.3.1.121	Putative		K04609	Putative		PF02478	Putative
2.3.1.135	Putative		K04610	Putative		PF02503	Putative
2.3.1.147	Putative		K04226	Putative		PF02541	Putative
2.3.1.148	Putative		K04227	Putative		PF02581	Putative
2.3.1.157	Putative		K04228	Putative		PF02611	Putative
2.3.1.158	Putative		K04289	Putative		PF02654	Putative
2.3.1.183	Putative		K04291	Putative		PF02660	Putative
2.3.1.198	Putative		K04294	Putative		PF02666	Putative
2.3.1.222	Putative		K04275	Putative		PF02670	Putative
2.3.1.245	Putative		K08390	Putative		PF02679	Putative
2.3.1.265	Putative		K04273	Putative		PF02700	Putative
2.3.1.274	Putative		K04262	Putative		PF02714	Putative
2.3.1.275	Putative		K04175	Putative		PF02744	Putative
2.3.1.276	Putative		K05050	Putative		PF02749	Putative
2.3.1.277	Putative		K05858	Putative		PF02775	Putative
2.3.1.280	Putative		K04346	Putative		PF02776	Putative
2.3.2.11	Putative		K05871	Putative		PF02781	Putative
2.3.2.17	Putative		K04639	Putative		PF02786	Putative
2.3.2.18	Putative		K21289	Putative		PF02787	Putative
2.3.3.18	Putative		K21290	Putative		PF02788	Putative
2.3.3.19	Putative		K18441	Putative		PF02800	Putative
2.4.1.1	Putative		K04632	Putative		PF02807	Putative
2.4.1.7	Putative		K08041	Putative		PF02834	Putative
2.4.1.8	Putative		K08042	Putative		PF02843	Putative
2.4.1.14	Putative		K08043	Putative		PF02844	Putative
2.4.1.15	Putative		K08044	Putative		PF02878	Putative
2.4.1.20	Putative		K08045	Putative		PF02879	Putative
2.4.1.30	Putative		K00006	Putative		PF02880	Putative
2.4.1.31	Putative		K00057	Putative		PF02988	Putative
2.4.1.36	Putative		K00105	Putative		PF03009	Putative
2.4.1.49	Putative		K00111	Putative		PF03012	Putative
2.4.1.52	Putative		K00112	Putative		PF03030	Putative
2.4.1.53	Putative		K00113	Putative		PF03031	Putative
2.4.1.54	Putative		K00629	Putative		PF03034	Putative
2.4.1.64	Putative		K13506	Putative		PF03066	Putative
2.4.1.70	Putative		K13507	Putative		PF03095	Putative
2.4.1.78	Putative		K00630	Putative		PF03151	Putative
2.4.1.83	Putative		K13508	Putative		PF03162	Putative
2.4.1.96	Putative		K00631	Putative		PF03210	Putative
2.4.1.97	Putative		K08591	Putative		PF03320	Putative
2.4.1.109	Putative		K00655	Putative		PF03332	Putative
2.4.1.117	Putative		K13509	Putative		PF03372	Putative
2.4.1.137	Putative		K13523	Putative		PF03407	Putative
2.4.1.141	Putative		K19007	Putative		PF03446	Putative
2.4.1.142	Putative		K13513	Putative		PF03507	Putative
2.4.1.153	Putative		K13517	Putative		PF03612	Putative
2.4.1.187	Putative		K13519	Putative		PF03618	Putative
2.4.1.188	Putative		K14674	Putative		PF03706	Putative
2.4.1.198	Putative		K22831	Putative		PF03740	Putative
2.4.1.199	Putative		K00649	Putative		PF03767	Putative
2.4.1.211	Putative		K06123	Putative		PF03770	Putative
2.4.1.213	Putative		K00980	Putative		PF03802	Putative
2.4.1.216	Putative		K01517	Putative		PF03819	Putative
2.4.1.217	Putative		K01080	Putative		PF03894	Putative
2.4.1.227	Putative		K15728	Putative		PF03976	Putative
2.4.1.230	Putative		K18693	Putative		PF04029	Putative
2.4.1.231	Putative		K00901	Putative		PF04041	Putative
2.4.1.246	Putative		K07029	Putative		PF04095	Putative
2.4.1.247	Putative		K16368	Putative		PF04131	Putative
2.4.1.250	Putative		K00994	Putative		PF04166	Putative
2.4.1.251	Putative		K13644	Putative		PF04185	Putative
2.4.1.252	Putative		K01114	Putative		PF04191	Putative
2.4.1.264	Putative		K16619	Putative		PF04263	Putative
2.4.1.266	Putative		K18694	Putative		PF04265	Putative
2.4.1.270	Putative		K01115	Putative		PF04272	Putative
2.4.1.279	Putative		K16860	Putative		PF04273	Putative
2.4.1.280	Putative		K17717	Putative		PF04275	Putative
2.4.1.281	Putative		K00650	Putative		PF04309	Putative
2.4.1.282	Putative		K01047	Putative		PF04336	Putative
2.4.1.287	Putative		K16342	Putative		PF04344	Putative
2.4.1.288	Putative		K16343	Putative		PF04387	Putative
2.4.1.289	Putative		K14621	Putative		PF04447	Putative
2.4.1.290	Putative		K16817	Putative		PF04464	Putative
2.4.1.291	Putative		K01058	Putative		PF04499	Putative
2.4.1.303	Putative		K13510	Putative		PF04587	Putative
2.4.1.304	Putative		K13512	Putative		PF04608	Putative
2.4.1.305	Putative		K13515	Putative		PF04637	Putative
2.4.1.306	Putative		K16818	Putative		PF04667	Putative
2.4.1.308	Putative		K22389	Putative		PF04674	Putative
2.4.1.309	Putative		K06900	Putative		PF04767	Putative
2.4.1.319	Putative		K06128	Putative		PF04802	Putative
2.4.1.320	Putative		K06129	Putative		PF04846	Putative
2.4.1.321	Putative		K06130	Putative		PF04868	Putative
2.4.1.329	Putative		K13333	Putative		PF04916	Putative
2.4.1.332	Putative		K01048	Putative		PF04979	Putative
2.4.1.333	Putative		K14676	Putative		PF04987	Putative
2.4.1.334	Putative		K18695	Putative		PF05116	Putative
2.4.1.335	Putative		K18696	Putative		PF05189	Putative
2.4.1.339	Putative		K01126	Putative		PF05278	Putative
2.4.1.340	Putative		K00623	Putative		PF05361	Putative
2.4.1.342	Putative		K01049	Putative		PF05395	Putative
2.4.1.343	Putative		K00866	Putative		PF05506	Putative
2.4.1.345	Putative		K14156	Putative		PF05719	Putative
2.4.1.346	Putative		K06124	Putative		PF05770	Putative
2.4.1.347	Putative		K00968	Putative		PF05826	Putative
2.4.1.348	Putative		K00993	Putative		PF05845	Putative
2.4.1.349	Putative		K05939	Putative		PF05861	Putative
2.4.1.352	Putative		K25193	Putative		PF05881	Putative
2.4.1.355	Putative		K00894	Putative		PF05889	Putative
2.4.1.356	Putative		K00967	Putative		PF05913	Putative
2.4.1.359	Putative		K05929	Putative		PF06007	Putative
2.4.1.361	Putative		K04019	Putative		PF06026	Putative
2.4.1.370	Putative		K03735	Putative		PF06070	Putative
2.4.1.371	Putative		K03736	Putative		PF06087	Putative
2.4.1.377	Putative		K14286	Putative		PF06090	Putative
2.4.1.379	Putative		K00551	Putative		PF06130	Putative
2.4.1.380	Putative		K16369	Putative		PF06135	Putative
2.4.1.381	Putative		K00550	Putative		PF06146	Putative
2.4.1.388	Putative		K00570	Putative		PF06315	Putative
2.4.2.1	Putative		K01521	Putative		PF06432	Putative
2.4.2.2	Putative		K00981	Putative		PF06559	Putative
2.4.2.3	Putative		K01004	Putative		PF06560	Putative
2.4.2.4	Putative		K00998	Putative		PF06602	Putative
2.4.2.7	Putative		K17103	Putative		PF06617	Putative
2.4.2.8	Putative		K13618	Putative		PF06754	Putative
2.4.2.9	Putative		K08729	Putative		PF06865	Putative
2.4.2.10	Putative		K08730	Putative		PF06874	Putative
2.4.2.12	Putative		K01613	Putative		PF06888	Putative
2.4.2.14	Putative		K00995	Putative		PF06951	Putative
2.4.2.15	Putative		K01094	Putative		PF06956	Putative
2.4.2.16	Putative		K01095	Putative		PF07297	Putative
2.4.2.17	Putative		K01096	Putative		PF07307	Putative
2.4.2.18	Putative		K18697	Putative		PF07396	Putative
2.4.2.19	Putative		K06131	Putative		PF07418	Putative
2.4.2.20	Putative		K06132	Putative		PF07448	Putative
2.4.2.21	Putative		K08744	Putative		PF07456	Putative
2.4.2.22	Putative		K13511	Putative		PF07479	Putative
2.4.2.27	Putative		K00914	Putative		PF07491	Putative
2.4.2.28	Putative		K01108	Putative		PF07663	Putative
2.4.2.32	Putative		K18081	Putative		PF07823	Putative
2.4.2.33	Putative		K18082	Putative		PF07830	Putative
2.4.2.44	Putative		K18083	Putative		PF07831	Putative
2.4.2.45	Putative		K18086	Putative		PF07931	Putative
2.4.2.49	Putative		K21302	Putative		PF07994	Putative
2.4.2.52	Putative		K00888	Putative		PF08009	Putative
2.4.2.53	Putative		K19801	Putative		PF08013	Putative
2.4.2.54	Putative		K13711	Putative		PF08019	Putative
2.4.2.55	Putative		K21797	Putative		PF08285	Putative
2.4.2.57	Putative		K21798	Putative		PF08302	Putative
2.4.2.59	Putative		K00889	Putative		PF08372	Putative
2.4.2.60	Putative		K13712	Putative		PF08398	Putative
2.4.99.18	Putative		K01099	Putative		PF08416	Putative
2.4.99.19	Putative		K20278	Putative		PF08436	Putative
2.4.99.20	Putative		K20279	Putative		PF08469	Putative
2.4.99.21	Putative		K00922	Putative		PF08472	Putative
2.5.1.3	Putative		K21289	Putative		PF08499	Putative
2.5.1.10	Putative		K01110	Putative		PF08543	Putative
2.5.1.19	Putative		K03084	Putative		PF08552	Putative
2.5.1.26	Putative		K15909	Putative		PF08629	Putative
2.5.1.29	Putative		K00923	Putative		PF08632	Putative
2.5.1.30	Putative		K01109	Putative		PF08645	Putative
2.5.1.31	Putative		K00921	Putative		PF08673	Putative
2.5.1.41	Putative		K22913	Putative		PF08709	Putative
2.5.1.42	Putative		K00920	Putative		PF09022	Putative
2.5.1.54	Putative		K05858	Putative		PF09023	Putative
2.5.1.55	Putative		K05857	Putative		PF09056	Putative
2.5.1.57	Putative		K05860	Putative		PF09139	Putative
2.5.1.65	Putative		K01116	Putative		PF09279	Putative
2.5.1.67	Putative		K05859	Putative		PF09296	Putative
2.5.1.68	Putative		K05861	Putative		PF09297	Putative
2.5.1.69	Putative		K19006	Putative		PF09345	Putative
2.5.1.81	Putative		K01114	Putative		PF09370	Putative
2.5.1.82	Putative		K16619	Putative		PF09419	Putative
2.5.1.83	Putative		K01771	Putative		PF09423	Putative
2.5.1.84	Putative		K01092	Putative		PF09488	Putative
2.5.1.85	Putative		K10047	Putative		PF09506	Putative
2.5.1.86	Putative		K18649	Putative		PF09508	Putative
2.5.1.87	Putative		K00999	Putative		PF09662	Putative
2.5.1.88	Putative		K01858	Putative		PF09924	Putative
2.5.1.89	Putative		K01107	Putative		PF09929	Putative
2.5.1.90	Putative		K15422	Putative		PF09949	Putative
2.5.1.91	Putative		K19517	Putative		PF09992	Putative
2.5.1.92	Putative		K01106	Putative		PF10032	Putative
2.5.1.102	Putative		K24222	Putative		PF10090	Putative
2.5.1.103	Putative		K24221	Putative		PF10110	Putative
2.5.1.105	Putative		K03103	Putative		PF10112	Putative
2.5.1.132	Putative		K00911	Putative		PF10120	Putative
2.5.1.135	Putative		K00913	Putative		PF10128	Putative
2.5.1.142	Putative		K01765	Putative		PF10143	Putative
2.5.1.145	Putative		K00915	Putative		PF10175	Putative
2.6.1.9	Putative		K10572	Putative		PF10195	Putative
2.6.1.16	Putative		K19786	Putative		PF10238	Putative
2.6.1.37	Putative		K01083	Putative		PF10252	Putative
2.6.1.52	Putative		K01093	Putative		PF10258	Putative
2.6.1.54	Putative		K23992	Putative		PF10261	Putative
2.6.1.104	Putative		K07281	Putative		PF10407	Putative
2.6.1.108	Putative		K07291	Putative		PF10423	Putative
2.6.1.114	Putative		K00469	Putative		PF10432	Putative
2.6.99.2	Putative		K00010	Putative		PF10472	Putative
2.7.1.1	Putative		K06606	Putative		PF10486	Putative
2.7.1.2	Putative		K16043	Putative		PF10488	Putative
2.7.1.3	Putative		K16044	Putative		PF10510	Putative
2.7.1.4	Putative		K22230	Putative		PF10555	Putative
2.7.1.5	Putative		K22231	Putative		PF10590	Putative
2.7.1.6	Putative		K22232	Putative		PF10620	Putative
2.7.1.7	Putative		K22233	Putative		PF10786	Putative
2.7.1.8	Putative		K03335	Putative		PF11124	Putative
2.7.1.10	Putative		K03336	Putative		PF11202	Putative
2.7.1.11	Putative		K03337	Putative		PF11209	Putative
2.7.1.12	Putative		K03338	Putative		PF11493	Putative
2.7.1.13	Putative		K03339	Putative		PF11522	Putative
2.7.1.14	Putative		K00140	Putative		PF11548	Putative
2.7.1.15	Putative		K01803	Putative		PF11641	Putative
2.7.1.16	Putative		K00888	Putative		PF11808	Putative
2.7.1.17	Putative		K19801	Putative		PF11896	Putative
2.7.1.18	Putative		K13711	Putative		PF12111	Putative
2.7.1.19	Putative		K21797	Putative		PF12139	Putative
2.7.1.20	Putative		K21798	Putative		PF12237	Putative
2.7.1.21	Putative		K00889	Putative		PF12252	Putative
2.7.1.22	Putative		K01099	Putative		PF12338	Putative
2.7.1.23	Putative		K20278	Putative		PF12357	Putative
2.7.1.24	Putative		K20279	Putative		PF12408	Putative
2.7.1.25	Putative		K00922	Putative		PF12453	Putative
2.7.1.26	Putative		K02649	Putative		PF12456	Putative
2.7.1.27	Putative		K01110	Putative		PF12501	Putative
2.7.1.28	Putative		K03084	Putative		PF12535	Putative
2.7.1.29	Putative		K15909	Putative		PF12536	Putative
2.7.1.30	Putative		K01109	Putative		PF12555	Putative
2.7.1.31	Putative		K00921	Putative		PF12621	Putative
2.7.1.32	Putative		K01108	Putative		PF12689	Putative
2.7.1.33	Putative		K18081	Putative		PF12766	Putative
2.7.1.34	Putative		K18082	Putative		PF12850	Putative
2.7.1.35	Putative		K18083	Putative		PF12900	Putative
2.7.1.36	Putative		K18086	Putative		PF12974	Putative
2.7.1.39	Putative		K00920	Putative		PF13089	Putative
2.7.1.40	Putative		K13084	Putative		PF13090	Putative
2.7.1.41	Putative		K00914	Putative		PF13231	Putative
2.7.1.42	Putative		K00923	Putative		PF13286	Putative
2.7.1.43	Putative		K05858	Putative		PF13292	Putative
2.7.1.44	Putative		K05857	Putative		PF13303	Putative
2.7.1.45	Putative		K05860	Putative		PF13350	Putative
2.7.1.46	Putative		K01116	Putative		PF13396	Putative
2.7.1.47	Putative		K05859	Putative		PF13597	Putative
2.7.1.48	Putative		K05861	Putative		PF13653	Putative
2.7.1.49	Putative		K00915	Putative		PF13672	Putative
2.7.1.50	Putative		K00911	Putative		PF13690	Putative
2.7.1.51	Putative		K01106	Putative		PF13714	Putative
2.7.1.52	Putative		K00913	Putative		PF13793	Putative
2.7.1.53	Putative		K10572	Putative		PF13883	Putative
2.7.1.54	Putative		K19786	Putative		PF13914	Putative
2.7.1.55	Putative		K07756	Putative		PF13916	Putative
2.7.1.56	Putative		K13024	Putative		PF14008	Putative
2.7.1.58	Putative		K01107	Putative		PF14010	Putative
2.7.1.59	Putative		K15422	Putative		PF14313	Putative
2.7.1.60	Putative		K01092	Putative		PF14320	Putative
2.7.1.61	Putative		K10047	Putative		PF14566	Putative
2.7.1.62	Putative		K18649	Putative		PF14572	Putative
2.7.1.63	Putative		K15759	Putative		PF14582	Putative
2.7.1.64	Putative		K00901	Putative		PF14665	Putative
2.7.1.65	Putative		K00981	Putative		PF14671	Putative
2.7.1.66	Putative		K00999	Putative		PF14681	Putative
2.7.1.67	Putative		K04958	Putative		PF14682	Putative
2.7.1.68	Putative		K04959	Putative		PF14703	Putative
2.7.1.71	Putative		K04960	Putative		PF14719	Putative
2.7.1.72	Putative		K02677	Putative		PF14724	Putative
2.7.1.73	Putative		K19662	Putative		PF14793	Putative
2.7.1.74	Putative		K19663	Putative		PF14829	Putative
2.7.1.76	Putative		K02183	Putative		PF14860	Putative
2.7.1.77	Putative					PF14895	Putative
2.7.1.78	Putative					PF15099	Putative
2.7.1.79	Putative					PF15159	Putative
2.7.1.80	Putative					PF15276	Putative
2.7.1.81	Putative					PF15347	Putative
2.7.1.82	Putative					PF15439	Putative
2.7.1.83	Putative					PF15452	Putative
2.7.1.84	Putative					PF15503	Putative
2.7.1.85	Putative					PF15609	Putative
2.7.1.86	Putative					PF15691	Putative
2.7.1.87	Putative					PF15698	Putative
2.7.1.88	Putative					PF15713	Putative
2.7.1.89	Putative					PF15740	Putative
2.7.1.90	Putative					PF15848	Putative
2.7.1.91	Putative					PF16209	Putative
2.7.1.92	Putative					PF16212	Putative
2.7.1.93	Putative					PF16242	Putative
2.7.1.94	Putative					PF16276	Putative
2.7.1.95	Putative					PF16370	Putative
2.7.1.100	Putative					PF16371	Putative
2.7.1.101	Putative					PF16454	Putative
2.7.1.102	Putative					PF16565	Putative
2.7.1.103	Putative					PF16582	Putative
2.7.1.105	Putative					PF16607	Putative
2.7.1.106	Putative					PF16655	Putative
2.7.1.107	Putative					PF16656	Putative
2.7.1.108	Putative					PF16670	Putative
2.7.1.113	Putative					PF16726	Putative
2.7.1.114	Putative					PF16776	Putative
2.7.1.118	Putative					PF16891	Putative
2.7.1.119	Putative					PF16896	Putative
2.7.1.121	Putative					PF16901	Putative
2.7.1.122	Putative					PF16904	Putative
2.7.1.127	Putative					PF17297	Putative
2.7.1.130	Putative					PF17385	Putative
2.7.1.134	Putative					PF17386	Putative
2.7.1.136	Putative					PF17767	Putative
2.7.1.137	Putative					PF17769	Putative
2.7.1.138	Putative					PF17773	Putative
2.7.1.140	Putative					PF17808	Putative
2.7.1.142	Putative					PF17837	Putative
2.7.1.143	Putative					PF17839	Putative
2.7.1.144	Putative					PF17927	Putative
2.7.1.145	Putative					PF17941	Putative
2.7.1.146	Putative					PF17956	Putative
2.7.1.147	Putative					PF17987	Putative
2.7.1.148	Putative					PF18006	Putative
2.7.1.149	Putative					PF18086	Putative
2.7.1.150	Putative					PF18100	Putative
2.7.1.151	Putative					PF18127	Putative
2.7.1.153	Putative					PF18353	Putative
2.7.1.154	Putative					PF18363	Putative
2.7.1.156	Putative					PF18365	Putative
2.7.1.157	Putative					PF18376	Putative
2.7.1.158	Putative					PF18440	Putative
2.7.1.159	Putative					PF18468	Putative
2.7.1.160	Putative					PF18572	Putative
2.7.1.161	Putative					PF18695	Putative
2.7.1.162	Putative					PF18706	Putative
2.7.1.163	Putative					PF18723	Putative
2.7.1.165	Putative					PF18724	Putative
2.7.1.166	Putative					PF18746	Putative
2.7.1.167	Putative					PF18801	Putative
2.7.1.168	Putative					PF18823	Putative
2.7.1.169	Putative					PF18861	Putative
2.7.1.170	Putative					PF18909	Putative
2.7.1.171	Putative					PF18913	Putative
2.7.1.172	Putative					PF19050	Putative
2.7.1.173	Putative					PF19200	Putative
2.7.1.174	Putative					PF19272	Putative
2.7.1.175	Putative					PF19277	Putative
2.7.1.176	Putative					PF19292	Putative
2.7.1.177	Putative					PF19304	Putative
2.7.1.178	Putative					PF19316	Putative
2.7.1.179	Putative					PF19327	Putative
2.7.1.180	Putative					PF19580	Putative
2.7.1.181	Putative					PF20171	Putative
2.7.1.182	Putative					PF20274	Putative
2.7.1.183	Putative					PF20423	Putative
2.7.1.184	Putative					PF20511	Putative
2.7.1.185	Putative					PF20512	Putative
2.7.1.186	Putative
2.7.1.187	Putative
2.7.1.188	Putative
2.7.1.189	Putative
2.7.1.190	Putative
2.7.1.191	Putative
2.7.1.192	Putative
2.7.1.193	Putative
2.7.1.194	Putative
2.7.1.195	Putative
2.7.1.196	Putative
2.7.1.197	Putative
2.7.1.198	Putative
2.7.1.199	Putative
2.7.1.200	Putative
2.7.1.201	Putative
2.7.1.202	Putative
2.7.1.203	Putative
2.7.1.204	Putative
2.7.1.205	Putative
2.7.1.206	Putative
2.7.1.207	Putative
2.7.1.208	Putative
2.7.1.209	Putative
2.7.1.210	Putative
2.7.1.211	Putative
2.7.1.212	Putative
2.7.1.213	Putative
2.7.1.214	Putative
2.7.1.215	Putative
2.7.1.216	Putative
2.7.1.217	Putative
2.7.1.218	Putative
2.7.1.219	Putative
2.7.1.220	Putative
2.7.1.221	Putative
2.7.1.222	Putative
2.7.1.223	Putative
2.7.1.224	Putative
2.7.1.225	Putative
2.7.1.226	Putative
2.7.1.227	Putative
2.7.1.228	Putative
2.7.1.229	Putative
2.7.1.230	Putative
2.7.1.231	Putative
2.7.1.232	Putative
2.7.1.233	Putative
2.7.1.234	Putative
2.7.1.235	Putative
2.7.1.236	Putative
2.7.1.-	Putative
2.7.2.1	Putative
2.7.2.2	Putative
2.7.2.3	Putative
2.7.2.4	Putative
2.7.2.6	Putative
2.7.2.7	Putative
2.7.2.8	Putative
2.7.2.10	Putative
2.7.2.11	Putative
2.7.2.12	Putative
2.7.2.14	Putative
2.7.2.15	Putative
2.7.2.16	Putative
2.7.2.17	Putative
2.7.2.18	Putative
2.7.2.-	Putative
2.7.3.1	Putative
2.7.3.2	Putative
2.7.3.3	Putative
2.7.3.4	Putative
2.7.3.5	Putative
2.7.3.6	Putative
2.7.3.7	Putative
2.7.3.8	Putative
2.7.3.9	Putative
2.7.3.10	Putative
2.7.3.13	Putative
2.7.4.1	Putative
2.7.4.2	Putative
2.7.4.3	Putative
2.7.4.4	Putative
2.7.4.6	Putative
2.7.4.7	Putative
2.7.4.8	Putative
2.7.4.9	Putative
2.7.4.10	Putative
2.7.4.11	Putative
2.7.4.12	Putative
2.7.4.13	Putative
2.7.4.14	Putative
2.7.4.15	Putative
2.7.4.16	Putative
2.7.4.17	Putative
2.7.4.18	Putative
2.7.4.19	Putative
2.7.4.20	Putative
2.7.4.21	Putative
2.7.4.22	Putative
2.7.4.23	Putative
2.7.4.24	Putative
2.7.4.25	Putative
2.7.4.26	Putative
2.7.4.27	Putative
2.7.4.28	Putative
2.7.4.29	Putative
2.7.4.31	Putative
2.7.4.32	Putative
2.7.4.33	Putative
2.7.4.34	Putative
2.7.4.-	Putative
2.7.6.1	Putative
2.7.6.2	Putative
2.7.6.3	Putative
2.7.6.4	Putative
2.7.6.5	Putative
2.7.7.1	Putative
2.7.7.2	Putative
2.7.7.3	Putative
2.7.7.4	Putative
2.7.7.5	Putative
2.7.7.8	Putative
2.7.7.9	Putative
2.7.7.10	Putative
2.7.7.11	Putative
2.7.7.12	Putative
2.7.7.13	Putative
2.7.7.14	Putative
2.7.7.15	Putative
2.7.7.18	Putative
2.7.7.19	Putative
2.7.7.22	Putative
2.7.7.23	Putative
2.7.7.24	Putative
2.7.7.27	Putative
2.7.7.28	Putative
2.7.7.30	Putative
2.7.7.32	Putative
2.7.7.33	Putative
2.7.7.34	Putative
2.7.7.35	Putative
2.7.7.36	Putative
2.7.7.37	Putative
2.7.7.38	Putative
2.7.7.39	Putative
2.7.7.40	Putative
2.7.7.41	Putative
2.7.7.42	Putative
2.7.7.43	Putative
2.7.7.44	Putative
2.7.7.45	Putative
2.7.7.46	Putative
2.7.7.47	Putative
2.7.7.51	Putative
2.7.7.53	Putative
2.7.7.57	Putative
2.7.7.59	Putative
2.7.7.60	Putative
2.7.7.61	Putative
2.7.7.62	Putative
2.7.7.64	Putative
2.7.7.65	Putative
2.7.7.66	Putative
2.7.7.67	Putative
2.7.7.68	Putative
2.7.7.69	Putative
2.7.7.70	Putative
2.7.7.71	Putative
2.7.7.73	Putative
2.7.7.74	Putative
2.7.7.75	Putative
2.7.7.76	Putative
2.7.7.77	Putative
2.7.7.78	Putative
2.7.7.80	Putative
2.7.7.81	Putative
2.7.7.82	Putative
2.7.7.83	Putative
2.7.7.84	Putative
2.7.7.85	Putative
2.7.7.86	Putative
2.7.7.87	Putative
2.7.7.88	Putative
2.7.7.89	Putative
2.7.7.90	Putative
2.7.7.91	Putative
2.7.7.92	Putative
2.7.7.93	Putative
2.7.7.96	Putative
2.7.7.97	Putative
2.7.7.99	Putative
2.7.7.100	Putative
2.7.7.103	Putative
2.7.7.104	Putative
2.7.7.105	Putative
2.7.7.106	Putative
2.7.7.107	Putative
2.7.7.-	Putative
2.7.8.1	Putative
2.7.8.2	Putative
2.7.8.3	Putative
2.7.8.4	Putative
2.7.8.5	Putative
2.7.8.6	Putative
2.7.8.7	Putative
2.7.8.8	Putative
2.7.8.9	Putative
2.7.8.10	Putative
2.7.8.11	Putative
2.7.8.12	Putative
2.7.8.13	Putative
2.7.8.14	Putative
2.7.8.15	Putative
2.7.8.17	Putative
2.7.8.18	Putative
2.7.8.19	Putative
2.7.8.20	Putative
2.7.8.21	Putative
2.7.8.22	Putative
2.7.8.23	Putative
2.7.8.24	Putative
2.7.8.26	Putative
2.7.8.27	Putative
2.7.8.28	Putative
2.7.8.29	Putative
2.7.8.31	Putative
2.7.8.32	Putative
2.7.8.33	Putative
2.7.8.34	Putative
2.7.8.35	Putative
2.7.8.36	Putative
2.7.8.37	Putative
2.7.8.38	Putative
2.7.8.39	Putative
2.7.8.40	Putative
2.7.8.41	Putative
2.7.8.42	Putative
2.7.8.43	Putative
2.7.8.44	Putative
2.7.8.45	Putative
2.7.8.46	Putative
2.7.8.47	Putative
2.7.8.-	Putative
2.7.9.1	Putative
2.7.9.2	Putative
2.7.9.3	Putative
2.7.9.4	Putative
2.7.9.5	Putative
2.7.9.6	Putative
2.7.9.-	Putative
2.7.10.1	Putative
2.7.10.2	Putative
2.7.10.3	Putative
2.7.11.1	Putative
2.7.11.2	Putative
2.7.11.3	Putative
2.7.11.4	Putative
2.7.11.5	Putative
2.7.11.6	Putative
2.7.11.7	Putative
2.7.11.8	Putative
2.7.11.9	Putative
2.7.11.10	Putative
2.7.11.11	Putative
2.7.11.12	Putative
2.7.11.13	Putative
2.7.11.14	Putative
2.7.11.15	Putative
2.7.11.16	Putative
2.7.11.17	Putative
2.7.11.18	Putative
2.7.11.19	Putative
2.7.11.20	Putative
2.7.11.21	Putative
2.7.11.22	Putative
2.7.11.24	Putative
2.7.11.25	Putative
2.7.11.26	Putative
2.7.11.27	Putative
2.7.11.28	Putative
2.7.11.29	Putative
2.7.11.30	Putative
2.7.11.31	Putative
2.7.11.32	Putative
2.7.11.33	Putative
2.7.11.-	Putative
2.7.12.1	Putative
2.7.12.2	Putative
2.7.13.1	Putative
2.7.13.2	Putative
2.7.13.3	Putative
2.7.13.-	Putative
2.7.14.1	Putative
2.7.99.1	Putative
2.7.-.-	Putative
2.8.4.6	Putative
2.8.5.1	Putative
3.1.1.4	Putative
3.1.1.5	Putative
3.1.1.31	Putative
3.1.1.32	Putative
3.1.1.47	Putative
3.1.1.52	Putative
3.1.1.89	Putative
3.1.1.104	Putative
3.1.1.111	Putative
3.1.1.118	Putative
3.1.3.1	Putative
3.1.3.2	Putative
3.1.3.3	Putative
3.1.3.4	Putative
3.1.3.7	Putative
3.1.3.9	Putative
3.1.3.10	Putative
3.1.3.11	Putative
3.1.3.12	Putative
3.1.3.14	Putative
3.1.3.15	Putative
3.1.3.16	Putative
3.1.3.17	Putative
3.1.3.18	Putative
3.1.3.19	Putative
3.1.3.20	Putative
3.1.3.21	Putative
3.1.3.22	Putative
3.1.3.23	Putative
3.1.3.24	Putative
3.1.3.25	Putative
3.1.3.27	Putative
3.1.3.28	Putative
3.1.3.29	Putative
3.1.3.32	Putative
3.1.3.33	Putative
3.1.3.34	Putative
3.1.3.35	Putative
3.1.3.36	Putative
3.1.3.37	Putative
3.1.3.38	Putative
3.1.3.39	Putative
3.1.3.40	Putative
3.1.3.41	Putative
3.1.3.42	Putative
3.1.3.43	Putative
3.1.3.44	Putative
3.1.3.45	Putative
3.1.3.46	Putative
3.1.3.47	Putative
3.1.3.48	Putative
3.1.3.49	Putative
3.1.3.50	Putative
3.1.3.51	Putative
3.1.3.52	Putative
3.1.3.53	Putative
3.1.3.54	Putative
3.1.3.55	Putative
3.1.3.56	Putative
3.1.3.57	Putative
3.1.3.58	Putative
3.1.3.59	Putative
3.1.3.60	Putative
3.1.3.62	Putative
3.1.3.63	Putative
3.1.3.64	Putative
3.1.3.66	Putative
3.1.3.67	Putative
3.1.3.68	Putative
3.1.3.69	Putative
3.1.3.70	Putative
3.1.3.71	Putative
3.1.3.73	Putative
3.1.3.74	Putative
3.1.3.75	Putative
3.1.3.76	Putative
3.1.3.78	Putative
3.1.3.79	Putative
3.1.3.80	Putative
3.1.3.81	Putative
3.1.3.82	Putative
3.1.3.83	Putative
3.1.3.84	Putative
3.1.3.85	Putative
3.1.3.86	Putative
3.1.3.87	Putative
3.1.3.88	Putative
3.1.3.90	Putative
3.1.3.92	Putative
3.1.3.93	Putative
3.1.3.94	Putative
3.1.3.95	Putative
3.1.3.96	Putative
3.1.3.97	Putative
3.1.3.100	Putative
3.1.3.101	Putative
3.1.3.103	Putative
3.1.3.104	Putative
3.1.3.105	Putative
3.1.3.106	Putative
3.1.3.107	Putative
3.1.4.1	Putative
3.1.4.2	Putative
3.1.4.3	Putative
3.1.4.4	Putative
3.1.4.11	Putative
3.1.4.12	Putative
3.1.4.13	Putative
3.1.4.14	Putative
3.1.4.16	Putative
3.1.4.17	Putative
3.1.4.35	Putative
3.1.4.37	Putative
3.1.4.38	Putative
3.1.4.39	Putative
3.1.4.40	Putative
3.1.4.41	Putative
3.1.4.42	Putative
3.1.4.43	Putative
3.1.4.44	Putative
3.1.4.45	Putative
3.1.4.46	Putative
3.1.4.48	Putative
3.1.4.49	Putative
3.1.4.50	Putative
3.1.4.51	Putative
3.1.4.52	Putative
3.1.4.53	Putative
3.1.4.54	Putative
3.1.4.55	Putative
3.1.4.56	Putative
3.1.4.57	Putative
3.1.4.59	Putative
3.1.4.60	Putative
3.1.4.61	Putative
3.1.5.1	Putative
3.1.5.-	Putative
3.1.7.1	Putative
3.1.7.2	Putative
3.1.7.3	Putative
3.1.7.5	Putative
3.1.7.6	Putative
3.1.7.10	Putative
3.1.7.11	Putative
3.1.7.12	Putative
3.1.7.13	Putative
3.1.8.1	Putative
3.1.8.2	Putative
3.2.1.85	Putative
3.2.1.86	Putative
3.2.1.93	Putative
3.2.1.122	Putative
3.5.1.25	Putative
3.5.1.89	Putative
3.5.1.102	Putative
3.5.1.129	Putative
3.5.4.17	Putative
3.5.4.19	Putative
3.5.4.26	Putative
3.5.99.6	Putative
3.6.1.1	Putative
3.6.1.2	Putative
3.6.1.5	Putative
3.6.1.6	Putative
3.6.1.7	Putative
3.6.1.8	Putative
3.6.1.9	Putative
3.6.1.10	Putative
3.6.1.11	Putative
3.6.1.12	Putative
3.6.1.13	Putative
3.6.1.14	Putative
3.6.1.15	Putative
3.6.1.16	Putative
3.6.1.17	Putative
3.6.1.18	Putative
3.6.1.20	Putative
3.6.1.21	Putative
3.6.1.22	Putative
3.6.1.23	Putative
3.6.1.24	Putative
3.6.1.25	Putative
3.6.1.26	Putative
3.6.1.27	Putative
3.6.1.28	Putative
3.6.1.29	Putative
3.6.1.31	Putative
3.6.1.39	Putative
3.6.1.40	Putative
3.6.1.41	Putative
3.6.1.42	Putative
3.6.1.43	Putative
3.6.1.44	Putative
3.6.1.45	Putative
3.6.1.52	Putative
3.6.1.53	Putative
3.6.1.54	Putative
3.6.1.55	Putative
3.6.1.56	Putative
3.6.1.57	Putative
3.6.1.58	Putative
3.6.1.60	Putative
3.6.1.61	Putative
3.6.1.63	Putative
3.6.1.64	Putative
3.6.1.65	Putative
3.6.1.66	Putative
3.6.1.67	Putative
3.6.1.68	Putative
3.6.1.69	Putative
3.6.1.73	Putative
3.6.1.-	Putative
3.6.2.2	Putative
3.7.1.28	Putative
3.9.1.1	Putative
3.9.1.2	Putative
3.9.1.3	Putative
3.11.1.1	Putative
3.11.1.2	Putative
3.11.1.3	Putative
4.1.1.21	Putative
4.1.1.23	Putative
4.1.1.31	Putative
4.1.1.32	Putative
4.1.1.33	Putative
4.1.1.36	Putative
4.1.1.38	Putative
4.1.1.39	Putative
4.1.1.48	Putative
4.1.1.49	Putative
4.1.1.65	Putative
4.1.1.81	Putative
4.1.1.82	Putative
4.1.1.85	Putative
4.1.1.99	Putative
4.1.1.104	Putative
4.1.1.110	Putative
4.1.1.121	Putative
4.1.2.2	Putative
4.1.2.4	Putative
4.1.2.8	Putative
4.1.2.9	Putative
4.1.2.13	Putative
4.1.2.14	Putative
4.1.2.17	Putative
4.1.2.19	Putative
4.1.2.21	Putative
4.1.2.22	Putative
4.1.2.27	Putative
4.1.2.29	Putative
4.1.2.40	Putative
4.1.2.43	Putative
4.1.2.55	Putative
4.1.2.56	Putative
4.1.2.57	Putative
4.1.2.59	Putative
4.1.2.60	Putative
4.1.2.62	Putative
4.1.99.12	Putative
4.1.99.17	Putative
4.2.1.11	Putative
4.2.1.12	Putative
4.2.1.19	Putative
4.2.1.109	Putative
4.2.1.126	Putative
4.2.1.133	Putative
4.2.1.160	Putative
4.2.1.166	Putative
4.2.1.173	Putative
4.2.1.174	Putative
4.2.3.1	Putative
4.2.3.2	Putative
4.2.3.3	Putative
4.2.3.4	Putative
4.2.3.5	Putative
4.2.3.6	Putative
4.2.3.7	Putative
4.2.3.8	Putative
4.2.3.9	Putative
4.2.3.10	Putative
4.2.3.11	Putative
4.2.3.12	Putative
4.2.3.13	Putative
4.2.3.15	Putative
4.2.3.16	Putative
4.2.3.17	Putative
4.2.3.18	Putative
4.2.3.19	Putative
4.2.3.20	Putative
4.2.3.21	Putative
4.2.3.22	Putative
4.2.3.23	Putative
4.2.3.24	Putative
4.2.3.25	Putative
4.2.3.26	Putative
4.2.3.27	Putative
4.2.3.28	Putative
4.2.3.29	Putative
4.2.3.30	Putative
4.2.3.31	Putative
4.2.3.32	Putative
4.2.3.33	Putative
4.2.3.34	Putative
4.2.3.35	Putative
4.2.3.36	Putative
4.2.3.37	Putative
4.2.3.38	Putative
4.2.3.39	Putative
4.2.3.40	Putative
4.2.3.41	Putative
4.2.3.42	Putative
4.2.3.43	Putative
4.2.3.44	Putative
4.2.3.45	Putative
4.2.3.46	Putative
4.2.3.47	Putative
4.2.3.48	Putative
4.2.3.49	Putative
4.2.3.50	Putative
4.2.3.51	Putative
4.2.3.52	Putative
4.2.3.53	Putative
4.2.3.54	Putative
4.2.3.55	Putative
4.2.3.56	Putative
4.2.3.57	Putative
4.2.3.58	Putative
4.2.3.59	Putative
4.2.3.60	Putative
4.2.3.61	Putative
4.2.3.62	Putative
4.2.3.63	Putative
4.2.3.64	Putative
4.2.3.65	Putative
4.2.3.66	Putative
4.2.3.67	Putative
4.2.3.68	Putative
4.2.3.69	Putative
4.2.3.70	Putative
4.2.3.71	Putative
4.2.3.72	Putative
4.2.3.73	Putative
4.2.3.74	Putative
4.2.3.75	Putative
4.2.3.76	Putative
4.2.3.77	Putative
4.2.3.78	Putative
4.2.3.79	Putative
4.2.3.80	Putative
4.2.3.81	Putative
4.2.3.82	Putative
4.2.3.83	Putative
4.2.3.84	Putative
4.2.3.85	Putative
4.2.3.86	Putative
4.2.3.87	Putative
4.2.3.88	Putative
4.2.3.89	Putative
4.2.3.90	Putative
4.2.3.91	Putative
4.2.3.92	Putative
4.2.3.93	Putative
4.2.3.94	Putative
4.2.3.95	Putative
4.2.3.96	Putative
4.2.3.97	Putative
4.2.3.98	Putative
4.2.3.99	Putative
4.2.3.100	Putative
4.2.3.101	Putative
4.2.3.102	Putative
4.2.3.103	Putative
4.2.3.104	Putative
4.2.3.105	Putative
4.2.3.106	Putative
4.2.3.107	Putative
4.2.3.108	Putative
4.2.3.109	Putative
4.2.3.110	Putative
4.2.3.111	Putative
4.2.3.112	Putative
4.2.3.113	Putative
4.2.3.114	Putative
4.2.3.115	Putative
4.2.3.116	Putative
4.2.3.117	Putative
4.2.3.118	Putative
4.2.3.119	Putative
4.2.3.120	Putative
4.2.3.121	Putative
4.2.3.122	Putative
4.2.3.123	Putative
4.2.3.124	Putative
4.2.3.125	Putative
4.2.3.126	Putative
4.2.3.127	Putative
4.2.3.128	Putative
4.2.3.129	Putative
4.2.3.130	Putative
4.2.3.131	Putative
4.2.3.132	Putative
4.2.3.133	Putative
4.2.3.134	Putative
4.2.3.135	Putative
4.2.3.136	Putative
4.2.3.137	Putative
4.2.3.138	Putative
4.2.3.139	Putative
4.2.3.140	Putative
4.2.3.141	Putative
4.2.3.142	Putative
4.2.3.143	Putative
4.2.3.144	Putative
4.2.3.145	Putative
4.2.3.146	Putative
4.2.3.147	Putative
4.2.3.148	Putative
4.2.3.149	Putative
4.2.3.150	Putative
4.2.3.151	Putative
4.2.3.152	Putative
4.2.3.153	Putative
4.2.3.154	Putative
4.2.3.155	Putative
4.2.3.156	Putative
4.2.3.157	Putative
4.2.3.158	Putative
4.2.3.159	Putative
4.2.3.160	Putative
4.2.3.161	Putative
4.2.3.162	Putative
4.2.3.163	Putative
4.2.3.164	Putative
4.2.3.165	Putative
4.2.3.166	Putative
4.2.3.167	Putative
4.2.3.168	Putative
4.2.3.169	Putative
4.2.3.170	Putative
4.2.3.171	Putative
4.2.3.172	Putative
4.2.3.173	Putative
4.2.3.174	Putative
4.2.3.175	Putative
4.2.3.176	Putative
4.2.3.177	Putative
4.2.3.178	Putative
4.2.3.179	Putative
4.2.3.180	Putative
4.2.3.181	Putative
4.2.3.182	Putative
4.2.3.183	Putative
4.2.3.184	Putative
4.2.3.185	Putative
4.2.3.186	Putative
4.2.3.187	Putative
4.2.3.188	Putative
4.2.3.189	Putative
4.2.3.190	Putative
4.2.3.191	Putative
4.2.3.192	Putative
4.2.3.193	Putative
4.2.3.194	Putative
4.2.3.195	Putative
4.2.3.196	Putative
4.2.3.197	Putative
4.2.3.198	Putative
4.2.3.199	Putative
4.2.3.200	Putative
4.2.3.201	Putative
4.2.3.202	Putative
4.2.3.203	Putative
4.2.3.204	Putative
4.2.3.205	Putative
4.2.3.-	Putative
4.3.1.29	Putative
4.3.2.10	Putative
4.3.3.6	Putative
4.4.1.19	Putative
4.6.1.12	Putative
4.6.1.13	Putative
4.6.1.14	Putative
4.6.1.17	Putative
4.7.1.1	Putative
5.1.3.1	Putative
5.1.3.4	Putative
5.1.3.9	Putative
5.1.3.15	Putative
5.1.3.22	Putative
5.1.3.26	Putative
5.1.3.35	Putative
5.1.3.38	Putative
5.1.3.40	Putative
5.1.3.42	Putative
5.1.99.7	Putative
5.3.1.1	Putative
5.3.1.6	Putative
5.3.1.8	Putative
5.3.1.9	Putative
5.3.1.13	Putative
5.3.1.16	Putative
5.3.1.23	Putative
5.3.1.24	Putative
5.3.1.26	Putative
5.3.1.27	Putative
5.3.1.28	Putative
5.3.1.29	Putative
5.3.1.32	Putative
5.3.1.33	Putative
5.3.1.34	Putative
5.3.2.5	Putative
5.3.3.2	Putative
5.3.3.23	Putative
5.4.2.2	Putative
5.4.2.3	Putative
5.4.2.4	Putative
5.4.2.5	Putative
5.4.2.6	Putative
5.4.2.7	Putative
5.4.2.8	Putative
5.4.2.9	Putative
5.4.2.10	Putative
5.4.2.11	Putative
5.4.2.12	Putative
5.4.2.13	Putative
5.5.1.4	Putative
5.5.1.8	Putative
5.5.1.12	Putative
5.5.1.13	Putative
5.5.1.14	Putative
5.5.1.15	Putative
5.5.1.16	Putative
5.5.1.22	Putative
5.5.1.28	Putative
5.5.1.29	Putative
5.5.1.30	Putative
6.3.1.10	Putative
6.3.1.21	Putative
6.3.2.5	Putative
6.3.2.6	Putative
6.3.2.16	Putative
6.3.2.36	Putative
6.3.2.51	Putative
6.3.3.1	Putative
6.3.4.7	Putative
6.3.4.8	Putative
6.3.4.13	Putative
6.3.4.16	Putative
6.3.4.21	Putative
6.3.4.23	Putative
6.3.5.3	Putative
6.3.5.5	Putative
6.5.1.8	Putative
6.5.1.9	Putative
6.5.1.-	Putative
7.1.2.1	Putative
7.1.2.2	Putative
7.1.3.1	Putative
7.1.3.2	Putative
7.2.2.1	Putative
7.2.2.2	Putative
7.2.2.3	Putative
7.2.2.4	Putative
7.2.2.5	Putative
7.2.2.6	Putative
7.2.2.7	Putative
7.2.2.8	Putative
7.2.2.9	Putative
7.2.2.10	Putative
7.2.2.11	Putative
7.2.2.12	Putative
7.2.2.13	Putative
7.2.2.14	Putative
7.2.2.15	Putative
7.2.2.16	Putative
7.2.2.17	Putative
7.2.2.18	Putative
7.2.2.19	Putative
7.2.2.20	Putative
7.2.2.21	Putative
7.2.2.22	Putative
7.3.2.1	Putative
7.3.2.2	Putative
7.3.2.3	Putative
7.3.2.4	Putative
7.3.2.5	Putative
7.3.2.6	Putative
7.3.2.7	Putative
7.4.2.1	Putative
7.4.2.2	Putative
7.4.2.3	Putative
7.4.2.4	Putative
7.4.2.5	Putative
7.4.2.6	Putative
7.4.2.7	Putative
7.4.2.8	Putative
7.4.2.9	Putative
7.4.2.10	Putative
7.4.2.11	Putative
7.4.2.12	Putative
7.4.2.13	Putative
7.4.2.14	Putative
7.5.2.1	Putative
7.5.2.2	Putative
7.5.2.3	Putative
7.5.2.4	Putative
7.5.2.5	Putative
7.5.2.6	Putative
7.5.2.7	Putative
7.5.2.8	Putative
7.5.2.9	Putative
7.5.2.10	Putative
7.5.2.11	Putative
7.5.2.12	Putative
7.5.2.13	Putative
7.6.2.1	Putative
7.6.2.2	Putative
7.6.2.3	Putative
7.6.2.4	Putative
7.6.2.5	Putative
7.6.2.6	Putative
7.6.2.7	Putative
7.6.2.8	Putative
7.6.2.9	Putative
7.6.2.10	Putative
7.6.2.11	Putative
7.6.2.12	Putative
7.6.2.13	Putative
7.6.2.14	Putative
7.6.2.15	Putative
7.6.2.16	Putative

## Sheet: sTable 6
			Sequencing Information							Assembly information
Sample Name	IMG Genome ID	Gold Analysis project ID	Raw Read Count	Filtered Read Count	Percent of Reads>=Q30	Average Base Quality Score	Insert Size	Percent Read Pairs Merged	Read GC	Contig Count	Total Length (bp)	N50	Max Contig Length (KB)	L50	L90	Percent of reads mapped to contigs	Percent of reads mapped to contigs>=10kb
A_27_wk_2	3300041776	Ga0450683	52760856	52622624	0.9391	35.95 ± 4.46	255.5 ± 27.9	0.1973	66.50 ± 7.74%	444588	157527587	171842	3,865	322	281	0.131	0
A_27_wk_3	3300041789	Ga0450700	58931106	58806464	0.9446	36.05 ± 4.25	253.4 ± 29.4	0.2747	65.69 ± 8.19%	496156	172462644	194134	6037	297	280	0.14	0
A_27_wk_4	3300041805	Ga0450718	73495052	73255920	0.9464	36.08 ± 4.17	251.9 ± 29.4	0.3334	65.62 ± 8.57%	717470	241279706	305914	6618	290	280	0.151	0
A_27_wk_5	3300041822	Ga0450736	55939176	55822974	0.9397	35.96 ± 4.42	259.4 ± 27.6	0.1182	65.27 ± 8.16%	273445	98144162	103055	5368	319	281	0.093	0
A_29_wk_3	3300041790	Ga0450701	47121996	47013654	0.9419	36.00 ± 4.34	255.3 ± 29.0	0.21	66.62 ± 7.67%	304554	105580703	119711	4381	305	281	0.112	0
A_29_wk_4	3300041806	Ga0450719	34962112	34857628	0.9533	36.20 ± 3.90	238.1 ± 30.3	0.7662	66.82 ± 7.82%	300768	97663227	129014	2901	290	280	0.116	0
A_29_wk_5	3300041833	Ga0450737	49957976	49856784	0.9411	35.99 ± 4.35	255.6 ± 29.4	0.1727	66.20 ± 7.74%	323092	118103888	119727	7190	332	281	0.12	0
A_31_wk_2	3300041777	Ga0450684	73287206	73086092	0.9401	35.96 ± 4.43	252.7 ± 31.4	0.2134	66.26 ± 8.12%	684564	299129330	199879	16867	410	283	0.242	0.001
A_31_wk_3	3300041791	Ga0450702	46888932	46711996	0.953	36.19 ± 3.95	206.2 ± 31.7	0.9399	66.37 ± 8.32%	282595	115026506	97320	8134	385	284	0.171	0
A_31_wk_4	3300041807	Ga0450720	70225942	69982752	0.944	36.04 ± 4.26	255.0 ± 29.5	0.1702	66.52 ± 7.77%	619278	281831154	170428	24993	432	283	0.238	0.002
A_31_wk_5	3300041823	Ga0450738	49936846	49844618	0.9371	35.92 ± 4.51	259.9 ± 27.8	0.1097	66.33 ± 7.97%	316295	145765087	86288	87634	445	284	0.178	0.005
A_33_wk_2	3300041778	Ga0450685	44577530	44459962	0.9386	35.94 ± 4.47	256.8 ± 28.8	0.1673	65.19 ± 8.15%	194471	61859062	93713	4041	288	280	0.058	0
A_33_wk_3	3300041792	Ga0450703	44744850	44590624	0.9499	36.14 ± 4.03	246.9 ± 29.2	0.5819	64.61 ± 8.11%	441070	142290489	195963	3956	289	280	0.116	0
A_33_wk_4	3300041808	Ga0450721	48146410	47991324	0.9427	36.02 ± 4.30	256.0 ± 28.4	0.1827	64.95 ± 8.10%	236615	76997908	107352	2959	289	280	0.068	0
A_33_wk_5	3300041824	Ga0450739	48015382	47920344	0.9378	35.93 ± 4.50	256.9 ± 29.1	0.1321	65.19 ± 8.02%	194783	63257446	91207	3355	289	280	0.058	0
A_35_wk_2	3300041828	Ga0450686	54903842	54765924	0.942	36.00 ± 4.34	253.3 ± 29.0	0.2588	64.87 ± 7.90%	373229	120433777	163428	4970	289	280	0.087	0
A_35_wk_3	3300041793	Ga0450704	58444346	58280130	0.9387	35.94 ± 4.46	255.8 ± 29.4	0.1541	64.78 ± 7.89%	303025	104115070	121046	6351	295	280	0.082	0
A_35_wk_4	3300041809	Ga0450722	61538512	61407598	0.9428	36.02 ± 4.30	255.1 ± 29.5	0.1859	64.45 ± 7.76%	364462	122279438	160157	4429	290	280	0.084	0
A_35_wk_5	3300041825	Ga0450740	51435862	51311344	0.9364	35.90 ± 4.54	255.5 ± 29.7	0.1515	64.86 ± 7.83%	241427	80751132	104761	3708	290	280	0.069	0
A_36_wk_2	3300041779	Ga0450687	56731396	56589804	0.9419	36.00 ± 4.33	251.9 ± 31.3	0.236	63.80 ± 8.13%	431172	161444863	153688	59987	335	281	0.133	0
A_36_wk_3	3300041794	Ga0450705	52670852	52564260	0.9414	36.00 ± 4.34	255.0 ± 29.4	0.1651	63.74 ± 8.10%	349622	138042181	117993	6871	363	282	0.131	0
A_36_wk_4	3300041810	Ga0450723	61411464	61267256	0.9413	35.99 ± 4.34	256.6 ± 28.7	0.1682	63.73 ± 8.13%	409829	160853370	138991	10683	358	282	0.129	0
A_36_wk_5	3300041826	Ga0450741	51484084	51378646	0.9408	35.98 ± 4.39	256.8 ± 28.9	0.1423	63.59 ± 7.81%	296283	109242328	109916	5633	337	281	0.097	0
C_27_wk_2	3300041780	Ga0450688	65485162	65236648	0.9383	35.93 ± 4.50	255.5 ± 29.6	0.1585	65.82 ± 8.18%	453888	166158984	169620	22580	333	281	0.131	0
C_27_wk_3	3300041864	Ga0450706	68489794	68338352	0.9424	36.01 ± 4.32	255.3 ± 29.4	0.175	65.44 ± 8.06%	519583	190886549	192727	6130	333	281	0.142	0
C_27_wk_4	3300041811	Ga0450724	57132418	57022504	0.9407	35.98 ± 4.39	256.6 ± 28.6	0.1555	66.08 ± 7.95%	345714	121983828	133543	7019	314	281	0.109	0
C_27_wk_5	3300041834	Ga0450742	54056526	53937032	0.9381	35.93 ± 4.49	255.6 ± 28.9	0.1789	64.95 ± 7.94%	340299	118497589	133291	4688	310	281	0.104	0
C_29_wk_2	3300041781	Ga0450689	48993426	48865966	0.9396	35.96 ± 4.42	254.0 ± 30.6	0.1662	65.78 ± 8.40%	273235	98373432	102382	4126	319	281	0.106	0
C_29_wk_3	3300041795	Ga0450707	64766242	64595892	0.9449	36.06 ± 4.21	257.3 ± 28.2	0.1609	64.26 ± 7.95%	493429	204673637	158791	13104	389	283	0.164	0
C_29_wk_4	3300041946	Ga0450725	63356790	63134734	0.9476	36.10 ± 4.13	251.8 ± 27.9	0.4245	66.36 ± 8.26%	686343	240847558	267742	4990	311	281	0.181	0
C_29_wk_5	3300041835	Ga0450743	69626292	69383620	0.9399	35.96 ± 4.42	254.7 ± 30.2	0.1558	64.58 ± 7.91%	483779	193632450	162710	9222	371	282	0.153	0
C_31_wk_2	3300041829	Ga0450690	70371458	70148908	0.9384	35.93 ± 4.49	254.8 ± 30.3	0.1685	65.66 ± 8.01%	534958	202919960	190927	6048	349	282	0.156	0
C_31_wk_3	3300041796	Ga0450708	74828818	74583368	0.9433	36.02 ± 4.29	256.2 ± 29.1	0.1701	65.10 ± 8.29%	603707	225333341	220758	31811	342	282	0.147	0
C_31_wk_4	3300041812	Ga0450726	48804888	48655948	0.9419	36.00 ± 4.35	257.2 ± 28.1	0.1809	65.70 ± 8.08%	331108	119091251	124910	3824	322	281	0.117	0
C_31_wk_5	3300041947	Ga0450744	56107408	55944970	0.9363	35.90 ± 4.57	260.0 ± 27.5	0.1212	65.85 ± 8.02%	382138	153197492	129266	12533	377	283	0.145	0
C_33_wk_2	3300041832	Ga0450691	54601880	54483054	0.9422	36.01 ± 4.33	254.4 ± 29.1	0.2408	64.22 ± 7.82%	516699	206496319	174012	10626	373	283	0.182	0
C_33_wk_3	3300041797	Ga0450709	43571898	43414946	0.9423	36.01 ± 4.31	254.9 ± 29.8	0.1872	63.84 ± 7.87%	303454	116539210	107355	5737	354	282	0.118	0
C_33_wk_4	3300041813	Ga0450727	51168116	51031532	0.9403	35.98 ± 4.38	254.0 ± 31.7	0.144	64.07 ± 7.75%	331755	141565873	103128	8969	407	283	0.138	0
C_33_wk_5	3300041836	Ga0450745	48955608	48830212	0.941	35.99 ± 4.36	256.5 ± 28.7	0.1536	64.06 ± 7.81%	318118	123362312	109354	7456	355	282	0.117	0
C_35_wk_2	3300041782	Ga0450692	61664412	61554298	0.9386	35.95 ± 4.45	254.7 ± 30.5	0.1466	63.62 ± 7.85%	496725	215100258	153009	24373	412	284	0.175	0.001
C_35_wk_3	3300041798	Ga0450710	60709212	60584110	0.9454	36.07 ± 4.18	255.2 ± 28.7	0.2312	62.92 ± 7.52%	710381	300774292	227257	23287	400	284	0.222	0.001
C_35_wk_4	3300041814	Ga0450728	59563596	59459400	0.9438	36.04 ± 4.25	253.1 ± 30.9	0.1996	62.63 ± 7.72%	609573	271086229	182481	22399	422	284	0.217	0.002
C_35_wk_5	3300041837	Ga0450746	49144016	49059168	0.936	35.90 ± 4.55	255.9 ± 29.5	0.936	62.92 ± 7.62%	382710	167926035	116797	11425	419	284	0.163	0
C_37_wk_2	3300041783	Ga0450693	53528642	53400606	0.9413	35.99 ± 4.35	254.7 ± 30.4	0.165	63.01 ± 7.90%	411339	187541818	113133	26116	427	284	0.185	0.003
C_37_wk_3	3300041799	Ga0450711	61133204	60927756	0.9449	36.06 ± 4.22	254.4 ± 29.8	0.2189	62.72 ± 7.88%	534496	224291729	165290	21245	382	283	0.178	0.001
C_37_wk_4	3300041815	Ga0450729	45699984	45583054	0.9439	36.04 ± 4.24	257.1 ± 28.6	0.175	63.11 ± 8.01%	324386	136949551	97805	21291	383	282	0.141	0
C_37_wk_5	3300041978	Ga0450747	66381736	66080950	0.9452	36.07 ± 4.17	248.1 ± 32.8	0.3123	62.90 ± 8.12%	487849	218986618	142706	25985	419	285	0.169	0.001
TR_27_wk_2	3300041784	Ga0450694	64986764	64821260	0.9383	35.93 ± 4.49	254.0 ± 30.6	0.1771	66.72 ± 8.06%	452274	180903008	146708	7815	361	282	0.164	0
TR_27_wk_3	3300041800	Ga0450712	65865376	65690362	0.9397	35.96 ± 4.43	257.7 ± 28.7	0.128	65.34 ± 7.99%	462467	189807512	148586	13546	380	283	0.157	0
TR_27_wk_4	3300041816	Ga0450730	56999060	56838480	0.9407	35.98 ± 4.39	256.9 ± 28.2	0.1797	65.38 ± 7.94%	377754	138196026	138149	5781	325	281	0.12	0
TR_27_wk_5	3300041838	Ga0450748	61214120	61104782	0.9401	35.97 ± 4.39	255.0 ± 30.0	0.1477	65.48 ± 7.99%	346185	126301631	127753	7437	325	281	0.112	0
TR_29_wk_2	3300041785	Ga0450695	43361542	43205044	0.9368	35.91 ± 4.54	254.5 ± 31.3	0.1217	65.65 ± 8.08%	195193	72192000	70753	5983	330	281	0.083	0
TR_29_wk_3	3300041801	Ga0450713	55914108	55699488	0.9408	35.98 ± 4.38	254.5 ± 29.9	0.1786	65.00 ± 8.07%	426379	172738871	140563	11733	379	282	0.154	0
TR_29_wk_4	3300041817	Ga0450731	60357082	60239064	0.943	36.03 ± 4.28	259.0 ± 27.6	0.1372	65.13 ± 8.10%	411251	168413670	133071	7548	385	283	0.144	0
TR_29_wk_5	3300041839	Ga0450749	41714564	41543406	0.9414	35.99 ± 4.37	256.1 ± 28.4	0.1751	64.99 ± 8.41%	249370	92418548	90254	7126	335	281	0.099	0
TR_31_wk_2	3300041786	Ga0450696	55292502	55160482	0.9397	35.96 ± 4.44	254.6 ± 30.0	0.1833	66.03 ± 8.07%	383648	141823982	139346	5865	333	281	0.134	0
TR_31_wk_3	3300041802	Ga0450714	66753844	66566436	0.9413	35.99 ± 4.36	255.9 ± 29.4	0.1571	64.79 ± 8.16%	457418	203801352	120321	53945	392	282	0.157	0.008
TR_31_wk_4	3300041818	Ga0450732	54505078	54378798	0.9368	35.91 ± 4.54	256.6 ± 28.7	0.1573	65.09 ± 8.11%	301698	107882666	113893	5801	313	281	0.094	0
TR_31_wk_5	3300041840	Ga0450750	56437424	56291282	0.9386	35.94 ± 4.47	255.4 ± 29.7	0.1511	65.07 ± 8.14%	325884	125051170	111439	14015	337	281	0.109	0
TR_32_wk_2	3300041849	Ga0450697	51361070	51230374	0.9419	36.01 ± 4.33	255.9 ± 28.8	0.1807	65.16 ± 8.14%	326444	118399248	122208	4534	324	281	0.111	0
TR_32_wk_3	3300041803	Ga0450715	62648230	62418672	0.9424	36.01 ± 4.32	255.4 ± 29.6	0.171	63.86 ± 7.88%	472541	193097957	153776	13274	377	283	0.153	0
TR_32_wk_4	3300041819	Ga0450733	37881356	37803778	0.9439	36.04 ± 4.25	255.3 ± 28.8	0.2018	64.31 ± 7.92%	223625	78413962	86150	7171	299	280	0.082	0
TR_32_wk_5	3300041841	Ga0450751	49216182	49116964	0.9405	35.98 ± 4.39	255.5 ± 29.6	0.168	62.67 ± 7.64%	425514	184302821	130760	8144	413	284	0.177	0
TR_35_wk_2	3300041787	Ga0450698	72102128	71946636	0.9409	35.98 ± 4.38	254.2 ± 30.1	0.1857	63.08 ± 7.65%	695501	296697700	215990	18677	399	283	0.202	0.001
TR_35_wk_3	3300044803	Ga0450716	74448914	74132762	0.9421	36.01 ± 4.33	254.2 ± 30.5	0.1682	62.38 ± 7.42%	750132	323616663	234526	16366	410	284	0.215	0.001
TR_35_wk_4	3300041820	Ga0450734	53095898	52991584	0.9404	35.98 ± 4.38	254.8 ± 30.4	0.1484	62.69 ± 7.45%	440577	199521129	128968	21931	434	285	0.185	0.002
TR_35_wk_5	3300041842	Ga0450752	49216182	49116964	0.9405	35.98 ± 4.39	255.5 ± 29.6	0.168	62.67 ± 7.64%	425514	184302821	130760	8144	413	284	0.177	0
TR_37_wk_2	3300041788	Ga0450699	43548060	43454916	0.9399	35.97 ± 4.42	257.9 ± 28.2	0.1286	65.19 ± 7.76%	262752	105775702	86400	27975	369	282	0.105	0.002
TR_37_wk_3	3300041804	Ga0450717	42813434	42674596	0.9462	36.08 ± 4.16	255.1 ± 29.0	0.2168	64.80 ± 7.90%	338754	138062261	107635	25388	364	282	0.124	0.001
TR_37_wk_4	3300041821	Ga0450735	40030174	39849968	0.9396	35.96 ± 4.43	254.4 ± 31.8	0.1171	64.57 ± 7.86%	195881	75574817	68776	5329	356	282	0.079	0
TR_37_wk_5	3300041870	Ga0450753	46826602	46698166	0.9398	35.97 ± 4.40	258.3 ± 28.4	0.1398	64.51 ± 7.83%	295554	113369122	104612	14900	352	282	0.101	0
